# Supplementary material for: Resilience against radicalization and extremism in schools: Development of a psychometric scale
Source: Front Psychol. 2022 Nov 10;13:980180. doi: 10.3389/fpsyg.2022.980180 (PMC9685524; doi:10.3389/fpsyg.2022.980180)
Supplement: Supplementary file 1 [file Table_1.XLSX]

## Sheet: inter item correlations
Correlation Matrix
		political_resilience_1 political_resilience - When I feel angry over things happening in the world I have employees at the school that I can talk to.	political_resilience_2 political_resilience - If I am angry because of injustices in the world there is someone at school I can share it with	political_resilience_3 political_resilience - It is easy for me to talk to employees at the school when I feel anger over political issues	political_resilience_4 political_resilience - The school employees are easy to find when I need someone to talk to about injustices in the world	political_resilience_5 political_resilience - I can share frustrations I feel due to injustices in the world with school employees	political_resilience_6 political_resilience - It is difficult to get contact with the school employees when I am angry over things happening in the world	political_resilience_7 political_resilience - When I am angry over things happening in the world I have employees at the school who take me seriously	political_resilience_8 political_resilience - The school employees take my opinions seriously even if they disagree with me	political_resilience_9 political_resilience - I feel that my opinions are heard and respected even if the school employees disagree with me	political_resilience_10 political_resilience - My opinions are respected by the school employees even if they might disagree with me	political_resilience_11 political_resilience - I can say my opinions to the school employees even if the disagree with me	political_resilience_12 political_resilience - I feel that the school employees rarely take what I care about in the world seriously	political_resilience_13 political_resilience - When I am angry due to injustices in the world there are school employees who ask if I am alright	political_resilience_14 political_resilience - The employees at the school notice if I am angry due to something happening in the world	political_resilience_15 political_resilience - When I am angry because of unfair things happening in the world, a school employee will notice it and try to help me	political_resilience_16 political_resilience - The employees at the school notice it and try to help when I am angry over unfair things in the world	political_resilience_17 political_resilience - The emloyees see it when I am frustrated over events in the world	political_resilience_18 political_resilience - None of the school employees notice it if I am frustrated over things happening in the world	political_resilience_19 political_resilience - The employees at the school help create a good discussion when a pupil at the school expresses political opinions that others react to	political_resilience_20 political_resilience - When someone at my school shows opinions that others think are hurtful it is dealt with in a good way by the school employees	political_resilience_21 political_resilience - When someone at the school express strong opinions it is brought into a discussion where all sides are heard	political_resilience_22 political_resilience - At my school the employees help us discuss strong political opnions in an open way	political_resilience_23 political_resilience - At the school we have discussions where I get to talk about values that are important to me	political_resilience_24 political_resilience - At the school we rarely talk about how to behave with people who are different	political_resilience_25 political_resilience - The school employees help me find my role in society if I need it	political_resilience_26 political_resilience - When I feel insecure concerning my future, the school employees try to help me	political_resilience_27 political_resilience - The school employees would help me if I was unsure of my place in society	political_resilience_28 political_resilience - If I had had difficulties understanding the meaning with my life, the school employees would try to help me	political_resilience_29 political_resilience - If I had felt that my life had no direction, the employees at the school would try to help me	political_resilience_30 political_resilience - None of the school employees would try to help me if I was unsure of the meaning of my life	political_resilience_31 political_resilience - I feel athat I fit in at the school even if I have some opinions that are different from others'	political_resilience_32 political_resilience - I feel accepted at the school even if I might have different opinions than the others at the school	political_resilience_33 political_resilience - At my school we make an effort for there to be an inclusive school environment	political_resilience_34 political_resilience - I feel that I, with the opinions that I have, am included at the school	political_resilience_35 political_resilience - I feel like a part of the school's community even if my opinions can be different from the others'	political_resilience_36 political_resilience - I feel that those who have different opnions than most others are excluded from the school environment	political_resilience_37 political_resilience - I feel the school employees give me the same opportunities as the other pupils	political_resilience_38 political_resilience - The employees of the school work as much for me to succeed as they do the other pupils	political_resilience_39 political_resilience - The school employees make me feel as important as most other pupils	political_resilience_40 political_resilience - The employees treat me as fairly as they do most other pupils at the school	political_resilience_41 political_resilience - I feel that the school employees treat me the same as other pupils	political_resilience_42 political_resilience - I feel that the school employees treat me unfairly	political_resilience_43 political_resilience - I experience that the pupil environment at the school accepts people who are different	political_resilience_44 political_resilience - At the school everyone is respected regardless of which group they belong to in society	political_resilience_45 political_resilience - The school employees work towards tolerance of people with different backgrounds, political views, ethnicities, religions, and orientations	political_resilience_46 political_resilience - At our school it is important that pupils are respected regardless of their background	political_resilience_47 political_resilience - At the school everyone is repsected as they are	political_resilience_48 political_resilience - At the school there is little acceptance of pupils who stand out as different in the society
Correlation	political_resilience_1 political_resilience - When I feel angry over things happening in the world I have employees at the school that I can talk to.	1	0.47701	0.564904	0.656256	0.651138	-0.257077	0.696722	0.563224	0.544021	0.551178	0.5721	-0.248436	0.616789	0.471124	0.621118	0.594649	0.521516	-0.242309	0.593152	0.549113	0.587256	0.530844	0.416266	-0.137556	0.579041	0.51135	0.593948	0.597069	0.632475	-0.359747	0.446207	0.409563	0.520863	0.366511	0.486336	-0.138633	0.470654	0.541031	0.528728	0.452319	0.468231	-0.325546	0.269684	0.361188	0.505314	0.369866	0.3638	-0.0526094
	political_resilience_2 political_resilience - If I am angry because of injustices in the world there is someone at school I can share it with	0.47701	1	0.304607	0.398173	0.492357	-0.245748	0.519039	0.438717	0.421392	0.332984	0.358559	-0.212306	0.341613	0.312506	0.384349	0.380205	0.36413	-0.194943	0.508452	0.395857	0.412732	0.405803	0.379214	-0.182328	0.376612	0.328057	0.436475	0.415425	0.433775	-0.297008	0.351534	0.332895	0.466971	0.42115	0.425059	-0.127329	0.393714	0.436404	0.410174	0.422498	0.357931	-0.321174	0.239428	0.279863	0.40651	0.383783	0.330107	-0.0563378
	political_resilience_3 political_resilience - It is easy for me to talk to employees at the school when I feel anger over political issues	0.564904	0.304607	1	0.487115	0.58829	-0.117652	0.489804	0.452347	0.469389	0.396229	0.441974	-0.276715	0.535716	0.534157	0.554573	0.513721	0.450328	-0.266005	0.504827	0.483112	0.462111	0.507934	0.490258	-0.0281745	0.447158	0.451981	0.471021	0.465251	0.494935	-0.257867	0.37796	0.356606	0.392844	0.330955	0.356308	-0.0520197	0.320324	0.39948	0.470376	0.380994	0.339202	-0.137582	0.226306	0.280479	0.523854	0.214071	0.318154	-0.0984016
	political_resilience_4 political_resilience - The school employees are easy to find when I need someone to talk to about injustices in the world	0.656256	0.398173	0.487115	1	0.595091	-0.271669	0.582016	0.498575	0.542063	0.492712	0.571535	-0.306138	0.515067	0.534825	0.533285	0.523089	0.461912	-0.276421	0.49866	0.640099	0.528571	0.455753	0.420458	-0.0848924	0.58652	0.612066	0.587309	0.642904	0.606833	-0.400584	0.495948	0.394983	0.50471	0.423967	0.444937	-0.176242	0.439038	0.502569	0.518726	0.436832	0.377987	-0.265574	0.28831	0.461412	0.549463	0.282809	0.463192	-0.052521
	political_resilience_5 political_resilience - I can share frustrations I feel due to injustices in the world with school employees	0.651138	0.492357	0.58829	0.595091	1	-0.278731	0.680605	0.585969	0.568175	0.507486	0.544373	-0.280768	0.607754	0.497085	0.603059	0.545885	0.509313	-0.260806	0.584146	0.497097	0.567462	0.514774	0.405072	-0.128957	0.581866	0.550656	0.585564	0.568949	0.582547	-0.359067	0.427315	0.489456	0.524132	0.508713	0.501701	-0.138811	0.470252	0.525917	0.486326	0.517999	0.555743	-0.346809	0.326755	0.283516	0.445214	0.400549	0.314441	-0.122004
	political_resilience_6 political_resilience - It is difficult to get contact with the school employees when I am angry over things happening in the world	-0.257077	-0.245748	-0.117652	-0.271669	-0.278731	1	-0.301689	-0.223756	-0.203439	-0.219703	-0.204186	0.310427	-0.279761	-0.250478	-0.197404	-0.167543	-0.163167	0.238228	-0.159114	-0.11598	-0.245802	-0.0997184	-0.132879	0.102456	-0.197523	-0.209833	-0.303528	-0.229009	-0.195696	0.212525	-0.0801043	-0.154012	-0.236475	-0.132961	-0.11694	0.240994	-0.181986	-0.152241	-0.117593	-0.0950669	-0.118287	0.260166	-0.0836568	-0.0399635	-0.17211	-0.117009	-0.0813591	0.0352248
	political_resilience_7 political_resilience - When I am angry over things happening in the world I have employees at the school who take me seriously	0.696722	0.519039	0.489804	0.582016	0.680605	-0.301689	1	0.625045	0.583059	0.584201	0.610163	-0.274063	0.550059	0.518972	0.559048	0.638203	0.501961	-0.150531	0.577486	0.542356	0.550346	0.469783	0.384179	-0.04419	0.600105	0.505982	0.625678	0.675284	0.684835	-0.389913	0.487493	0.477686	0.523117	0.484636	0.538697	-0.145874	0.478448	0.578722	0.51332	0.532432	0.540498	-0.37372	0.446433	0.433288	0.53838	0.426136	0.409756	-0.118719
	political_resilience_8 political_resilience - The school employees take my opinions seriously even if they disagree with me	0.563224	0.438717	0.452347	0.498575	0.585969	-0.223756	0.625045	1	0.729996	0.653372	0.598377	-0.277898	0.486734	0.434324	0.534262	0.521628	0.435551	-0.249613	0.526685	0.438559	0.468997	0.53073	0.455535	-0.0628353	0.555034	0.417226	0.589049	0.499889	0.567533	-0.297984	0.488954	0.518904	0.584419	0.544148	0.544118	-0.128127	0.554739	0.593721	0.563952	0.537473	0.513	-0.363735	0.427127	0.40983	0.575341	0.504467	0.427172	-0.0953888
	political_resilience_9 political_resilience - I feel that my opinions are heard and respected even if the school employees disagree with me	0.544021	0.421392	0.469389	0.542063	0.568175	-0.203439	0.583059	0.729996	1	0.652807	0.698591	-0.238913	0.507774	0.35408	0.475882	0.485447	0.450236	-0.171683	0.544087	0.530045	0.485595	0.491522	0.439037	-0.121678	0.548175	0.49458	0.585546	0.551452	0.628099	-0.284787	0.546583	0.560482	0.570669	0.498837	0.568723	-0.127962	0.587456	0.620216	0.602437	0.588803	0.608132	-0.407911	0.458209	0.474261	0.568505	0.464423	0.478719	-0.114014
	political_resilience_10 political_resilience - My opinions are respected by the school employees even if they might disagree with me	0.551178	0.332984	0.396229	0.492712	0.507486	-0.219703	0.584201	0.653372	0.652807	1	0.679438	-0.151401	0.487144	0.349582	0.492952	0.470539	0.413173	-0.170394	0.534384	0.541219	0.541433	0.448227	0.333059	-0.0523456	0.525321	0.451594	0.533471	0.51801	0.528466	-0.234711	0.479288	0.499813	0.51807	0.480765	0.497896	-0.117117	0.519341	0.607099	0.538469	0.51266	0.611844	-0.461908	0.443588	0.480918	0.431404	0.401246	0.504851	-0.0232065
	political_resilience_11 political_resilience - I can say my opinions to the school employees even if the disagree with me	0.5721	0.358559	0.441974	0.571535	0.544373	-0.204186	0.610163	0.598377	0.698591	0.679438	1	-0.197239	0.499692	0.36454	0.447861	0.495562	0.415865	-0.205266	0.561608	0.575363	0.510646	0.483242	0.298561	-0.119466	0.511727	0.50043	0.596214	0.589796	0.656872	-0.329134	0.458041	0.46537	0.558843	0.464654	0.52795	-0.179184	0.537977	0.625536	0.600069	0.545849	0.61081	-0.425299	0.481348	0.50995	0.455544	0.359119	0.488394	-0.0764871
	political_resilience_12 political_resilience - I feel that the school employees rarely take what I care about in the world seriously	-0.248436	-0.212306	-0.276715	-0.306138	-0.280768	0.310427	-0.274063	-0.277898	-0.238913	-0.151401	-0.197239	1	-0.220199	-0.213762	-0.211037	-0.132998	-0.194758	0.343653	-0.140223	-0.338268	-0.128846	-0.266909	-0.27865	0.222425	-0.204255	-0.26461	-0.296316	-0.320431	-0.219447	0.386112	-0.25621	-0.302829	-0.325272	-0.226674	-0.134525	0.279955	-0.167925	-0.195899	-0.242267	-0.171364	-0.195628	0.29457	-0.0492733	-0.158663	-0.32397	-0.19434	-0.162174	0.239538
	political_resilience_13 political_resilience - When I am angry due to injustices in the world there are school employees who ask if I am alright	0.616789	0.341613	0.535716	0.515067	0.607754	-0.279761	0.550059	0.486734	0.507774	0.487144	0.499692	-0.220199	1	0.634537	0.694911	0.584088	0.638241	-0.35422	0.522678	0.511305	0.539461	0.51012	0.388654	-0.181546	0.498699	0.43914	0.480666	0.450098	0.540034	-0.275821	0.320138	0.397243	0.415584	0.346189	0.325318	-0.122347	0.350102	0.415615	0.394575	0.426458	0.428658	-0.245195	0.328715	0.313371	0.474854	0.332453	0.317479	-0.0383794
	political_resilience_14 political_resilience - The employees at the school notice if I am angry due to something happening in the world	0.471124	0.312506	0.534157	0.534825	0.497085	-0.250478	0.518972	0.434324	0.35408	0.349582	0.36454	-0.213762	0.634537	1	0.606261	0.557151	0.628134	-0.435667	0.462432	0.499496	0.474045	0.450254	0.477615	-3.3616e-05	0.420103	0.431716	0.469084	0.515405	0.484533	-0.257214	0.320672	0.293229	0.380278	0.281294	0.33427	-0.227633	0.291723	0.240516	0.410523	0.29714	0.267118	-0.121161	0.26007	0.25542	0.492124	0.284248	0.36235	-0.00579048
	political_resilience_15 political_resilience - When I am angry because of unfair things happening in the world, a school employee will notice it and try to help me	0.621118	0.384349	0.554573	0.533285	0.603059	-0.197404	0.559048	0.534262	0.475882	0.492952	0.447861	-0.211037	0.694911	0.606261	1	0.670703	0.632822	-0.369904	0.513544	0.474822	0.567902	0.552504	0.441567	-0.110652	0.54729	0.419579	0.524216	0.461996	0.495992	-0.302192	0.382735	0.39603	0.424893	0.432963	0.448982	-0.108572	0.379369	0.432342	0.42438	0.366902	0.418143	-0.22477	0.277068	0.302816	0.497708	0.351502	0.321963	0.0512518
	political_resilience_16 political_resilience - The employees at the school notice it and try to help when I am angry over unfair things in the world	0.594649	0.380205	0.513721	0.523089	0.545885	-0.167543	0.638203	0.521628	0.485447	0.470539	0.495562	-0.132998	0.584088	0.557151	0.670703	1	0.61022	-0.260898	0.523628	0.462369	0.532263	0.45491	0.402141	0.000632951	0.507112	0.404854	0.544239	0.533293	0.533591	-0.296076	0.371633	0.326039	0.38478	0.416804	0.412113	-0.0588687	0.376439	0.420278	0.417108	0.382478	0.412767	-0.214996	0.319291	0.286206	0.475958	0.381105	0.319051	-0.0916101
	political_resilience_17 political_resilience - The emloyees see it when I am frustrated over events in the world	0.521516	0.36413	0.450328	0.461912	0.509313	-0.163167	0.501961	0.435551	0.450236	0.413173	0.415865	-0.194758	0.638241	0.628134	0.632822	0.61022	1	-0.368473	0.493486	0.4607	0.506983	0.44402	0.423492	-0.118845	0.478264	0.424888	0.511359	0.458458	0.471782	-0.26375	0.389943	0.32278	0.38259	0.342099	0.350415	-0.124626	0.322294	0.376153	0.439405	0.326601	0.405568	-0.257832	0.327482	0.252331	0.413013	0.360656	0.325385	-0.0262538
	political_resilience_18 political_resilience - None of the school employees notice it if I am frustrated over things happening in the world	-0.242309	-0.194943	-0.266005	-0.276421	-0.260806	0.238228	-0.150531	-0.249613	-0.171683	-0.170394	-0.205266	0.343653	-0.35422	-0.435667	-0.369904	-0.260898	-0.368473	1	-0.200641	-0.222266	-0.210206	-0.19336	-0.271147	0.125471	-0.151512	-0.233583	-0.204611	-0.231299	-0.182858	0.385767	-0.146037	-0.125453	-0.186039	-0.149138	-0.139587	0.255464	-0.113317	-0.168705	-0.280713	-0.138631	-0.133683	0.134593	-0.0748326	-0.098093	-0.239631	-0.0251475	-0.0812329	0.192918
	political_resilience_19 political_resilience - The employees at the school help create a good discussion when a pupil at the school expresses political opinions that others react to	0.593152	0.508452	0.504827	0.49866	0.584146	-0.159114	0.577486	0.526685	0.544087	0.534384	0.561608	-0.140223	0.522678	0.462432	0.513544	0.523628	0.493486	-0.200641	1	0.540141	0.646895	0.581467	0.479082	-0.0963239	0.506428	0.403056	0.56659	0.500263	0.566218	-0.237251	0.492416	0.413335	0.538234	0.488727	0.504709	-0.170504	0.403665	0.529565	0.541804	0.405635	0.453602	-0.307487	0.408761	0.405258	0.434139	0.414451	0.465388	-0.0620605
	political_resilience_20 political_resilience - When someone at my school shows opinions that others think are hurtful it is dealt with in a good way by the school employees	0.549113	0.395857	0.483112	0.640099	0.497097	-0.11598	0.542356	0.438559	0.530045	0.541219	0.575363	-0.338268	0.511305	0.499496	0.474822	0.462369	0.4607	-0.222266	0.540141	1	0.526562	0.446202	0.416317	-0.131151	0.465503	0.536027	0.522176	0.605469	0.54686	-0.307956	0.502745	0.401983	0.554664	0.432326	0.443608	-0.229082	0.367032	0.508366	0.556875	0.503691	0.471049	-0.262092	0.354399	0.585413	0.514357	0.357033	0.579041	-0.101982
	political_resilience_21 political_resilience - When someone at the school express strong opinions it is brought into a discussion where all sides are heard	0.587256	0.412732	0.462111	0.528571	0.567462	-0.245802	0.550346	0.468997	0.485595	0.541433	0.510646	-0.128846	0.539461	0.474045	0.567902	0.532263	0.506983	-0.210206	0.646895	0.526562	1	0.514438	0.450918	-0.0869227	0.594072	0.461959	0.481555	0.472877	0.481177	-0.185816	0.368715	0.348478	0.519589	0.392471	0.481603	-0.199756	0.324947	0.498561	0.429246	0.32115	0.364222	-0.239491	0.428845	0.376263	0.467416	0.380155	0.459269	-0.100259
	political_resilience_22 political_resilience - At my school the employees help us discuss strong political opnions in an open way	0.530844	0.405803	0.507934	0.455753	0.514774	-0.0997184	0.469783	0.53073	0.491522	0.448227	0.483242	-0.266909	0.51012	0.450254	0.552504	0.45491	0.44402	-0.19336	0.581467	0.446202	0.514438	1	0.449295	-0.246344	0.502113	0.452218	0.561136	0.434678	0.499448	-0.315156	0.398191	0.394657	0.51187	0.359054	0.371836	-0.109168	0.403304	0.462005	0.441407	0.363852	0.391759	-0.267908	0.321165	0.285597	0.442398	0.394818	0.336752	-0.0384152
	political_resilience_23 political_resilience - At the school we have discussions where I get to talk about values that are important to me	0.416266	0.379214	0.490258	0.420458	0.405072	-0.132879	0.384179	0.455535	0.439037	0.333059	0.298561	-0.27865	0.388654	0.477615	0.441567	0.402141	0.423492	-0.271147	0.479082	0.416317	0.450918	0.449295	1	-0.0449477	0.447863	0.376753	0.503395	0.379324	0.415591	-0.19775	0.38429	0.327541	0.386148	0.340296	0.33879	-0.103129	0.344524	0.398115	0.475204	0.393226	0.315343	-0.240437	0.233551	0.302322	0.48228	0.295946	0.376416	-0.0953077
	political_resilience_24 political_resilience - At the school we rarely talk about how to behave with people who are different	-0.137556	-0.182328	-0.0281745	-0.0848924	-0.128957	0.102456	-0.04419	-0.0628353	-0.121678	-0.0523456	-0.119466	0.222425	-0.181546	-3.3616e-05	-0.110652	0.000632951	-0.118845	0.125471	-0.0963239	-0.131151	-0.0869227	-0.246344	-0.0449477	1	-0.176249	-0.0657548	-0.127552	0.00173709	-0.0492317	0.158824	-0.0439206	-0.104315	-0.186933	-0.0169768	-0.0172882	0.0661258	-0.119601	-0.145893	-0.0959993	-0.071836	-0.102061	0.15058	-0.103258	0.0229044	-0.109904	-0.102494	-0.102213	0.146811
	political_resilience_25 political_resilience - The school employees help me find my role in society if I need it	0.579041	0.376612	0.447158	0.58652	0.581866	-0.197523	0.600105	0.555034	0.548175	0.525321	0.511727	-0.204255	0.498699	0.420103	0.54729	0.507112	0.478264	-0.151512	0.506428	0.465503	0.594072	0.502113	0.447863	-0.176249	1	0.601534	0.621162	0.501356	0.626344	-0.308301	0.479195	0.491965	0.543195	0.48314	0.515395	-0.0956117	0.455964	0.571289	0.511788	0.442321	0.465673	-0.296051	0.383829	0.333065	0.545401	0.42971	0.384163	-0.0503019
	political_resilience_26 political_resilience - When I feel insecure concerning my future, the school employees try to help me	0.51135	0.328057	0.451981	0.612066	0.550656	-0.209833	0.505982	0.417226	0.49458	0.451594	0.50043	-0.26461	0.43914	0.431716	0.419579	0.404854	0.424888	-0.233583	0.403056	0.536027	0.461959	0.452218	0.376753	-0.0657548	0.601534	1	0.58833	0.643193	0.647611	-0.403664	0.493472	0.351271	0.492792	0.343172	0.391704	-0.0700955	0.41745	0.532741	0.537298	0.440653	0.441652	-0.261243	0.279646	0.379698	0.477234	0.299179	0.326572	0.0110791
	political_resilience_27 political_resilience - The school employees would help me if I was unsure of my place in society	0.593948	0.436475	0.471021	0.587309	0.585564	-0.303528	0.625678	0.589049	0.585546	0.533471	0.596214	-0.296316	0.480666	0.469084	0.524216	0.544239	0.511359	-0.204611	0.56659	0.522176	0.481555	0.561136	0.503395	-0.127552	0.621162	0.58833	1	0.641071	0.718873	-0.387332	0.50765	0.495513	0.612981	0.485231	0.459921	-0.231847	0.456036	0.544862	0.571035	0.442406	0.51846	-0.382149	0.419336	0.458479	0.531689	0.429555	0.422745	-0.091127
	political_resilience_28 political_resilience - If I had had difficulties understanding the meaning with my life, the school employees would try to help me	0.597069	0.415425	0.465251	0.642904	0.568949	-0.229009	0.675284	0.499889	0.551452	0.51801	0.589796	-0.320431	0.450098	0.515405	0.461996	0.533293	0.458458	-0.231299	0.500263	0.605469	0.472877	0.434678	0.379324	0.00173709	0.501356	0.643193	0.641071	1	0.698901	-0.489096	0.43805	0.380134	0.461976	0.368116	0.44696	-0.256181	0.380335	0.491891	0.572136	0.523359	0.44987	-0.291318	0.357353	0.42349	0.531479	0.311257	0.430273	-0.10957
	political_resilience_29 political_resilience - If I had felt that my life had no direction, the employees at the school would try to help me	0.632475	0.433775	0.494935	0.606833	0.582547	-0.195696	0.684835	0.567533	0.628099	0.528466	0.656872	-0.219447	0.540034	0.484533	0.495992	0.533591	0.471782	-0.182858	0.566218	0.54686	0.481177	0.499448	0.415591	-0.0492317	0.626344	0.647611	0.718873	0.698901	1	-0.394627	0.467827	0.475312	0.531982	0.46904	0.545452	-0.136296	0.487616	0.610906	0.600966	0.497293	0.526097	-0.324827	0.394134	0.434907	0.536135	0.384023	0.404073	-0.0384951
	political_resilience_30 political_resilience - None of the school employees would try to help me if I was unsure of the meaning of my life	-0.359747	-0.297008	-0.257867	-0.400584	-0.359067	0.212525	-0.389913	-0.297984	-0.284787	-0.234711	-0.329134	0.386112	-0.275821	-0.257214	-0.302192	-0.296076	-0.26375	0.385767	-0.237251	-0.307956	-0.185816	-0.315156	-0.19775	0.158824	-0.308301	-0.403664	-0.387332	-0.489096	-0.394627	1	-0.314082	-0.268881	-0.295123	-0.300141	-0.260366	0.362568	-0.231186	-0.270754	-0.335	-0.312057	-0.311919	0.2195	-0.125933	-0.210077	-0.323642	-0.186844	-0.158938	0.210771
	political_resilience_31 political_resilience - I feel athat I fit in at the school even if I have some opinions that are different from others'	0.446207	0.351534	0.37796	0.495948	0.427315	-0.0801043	0.487493	0.488954	0.546583	0.479288	0.458041	-0.25621	0.320138	0.320672	0.382735	0.371633	0.389943	-0.146037	0.492416	0.502745	0.368715	0.398191	0.38429	-0.0439206	0.479195	0.493472	0.50765	0.43805	0.467827	-0.314082	1	0.600625	0.45316	0.58374	0.613121	-0.275892	0.426524	0.48898	0.580042	0.496047	0.550134	-0.408525	0.441448	0.537851	0.407632	0.395957	0.488418	-0.165819
	political_resilience_32 political_resilience - I feel accepted at the school even if I might have different opinions than the others at the school	0.409563	0.332895	0.356606	0.394983	0.489456	-0.154012	0.477686	0.518904	0.560482	0.499813	0.46537	-0.302829	0.397243	0.293229	0.39603	0.326039	0.32278	-0.125453	0.413335	0.401983	0.348478	0.394657	0.327541	-0.104315	0.491965	0.351271	0.495513	0.380134	0.475312	-0.268881	0.600625	1	0.598614	0.670131	0.588667	-0.231165	0.591097	0.515879	0.485691	0.531168	0.610057	-0.430774	0.500351	0.456723	0.453664	0.486712	0.448231	-0.190737
	political_resilience_33 political_resilience - At my school we make an effort for there to be an inclusive school environment	0.520863	0.466971	0.392844	0.50471	0.524132	-0.236475	0.523117	0.584419	0.570669	0.51807	0.558843	-0.325272	0.415584	0.380278	0.424893	0.38478	0.38259	-0.186039	0.538234	0.554664	0.519589	0.51187	0.386148	-0.186933	0.543195	0.492792	0.612981	0.461976	0.531982	-0.295123	0.45316	0.598614	1	0.502475	0.489532	-0.229451	0.578839	0.624772	0.536961	0.495101	0.562499	-0.438284	0.431906	0.459211	0.599141	0.555512	0.474646	-0.150971
	political_resilience_34 political_resilience - I feel that I, with the opinions that I have, am included at the school	0.366511	0.42115	0.330955	0.423967	0.508713	-0.132961	0.484636	0.544148	0.498837	0.480765	0.464654	-0.226674	0.346189	0.281294	0.432963	0.416804	0.342099	-0.149138	0.488727	0.432326	0.392471	0.359054	0.340296	-0.0169768	0.48314	0.343172	0.485231	0.368116	0.46904	-0.300141	0.58374	0.670131	0.502475	1	0.613269	-0.170261	0.519443	0.497468	0.502396	0.522558	0.570061	-0.410077	0.448754	0.483829	0.423259	0.491498	0.388123	-0.179594
	political_resilience_35 political_resilience - I feel like a part of the school's community even if my opinions can be different from the others'	0.486336	0.425059	0.356308	0.444937	0.501701	-0.11694	0.538697	0.544118	0.568723	0.497896	0.52795	-0.134525	0.325318	0.33427	0.448982	0.412113	0.350415	-0.139587	0.504709	0.443608	0.481603	0.371836	0.33879	-0.0172882	0.515395	0.391704	0.459921	0.44696	0.545452	-0.260366	0.613121	0.588667	0.489532	0.613269	1	-0.197278	0.525944	0.585951	0.542969	0.523259	0.566064	-0.327404	0.499709	0.514937	0.414158	0.396352	0.458883	-0.18532
	political_resilience_36 political_resilience - I feel that those who have different opnions than most others are excluded from the school environment	-0.138633	-0.127329	-0.0520197	-0.176242	-0.138811	0.240994	-0.145874	-0.128127	-0.127962	-0.117117	-0.179184	0.279955	-0.122347	-0.227633	-0.108572	-0.0588687	-0.124626	0.255464	-0.170504	-0.229082	-0.199756	-0.109168	-0.103129	0.0661258	-0.0956117	-0.0700955	-0.231847	-0.256181	-0.136296	0.362568	-0.275892	-0.231165	-0.229451	-0.170261	-0.197278	1	-0.0597518	-0.0858334	-0.203744	-0.122241	-0.214296	0.202473	-0.269883	-0.216052	-0.184145	-0.130993	-0.30097	0.333785
	political_resilience_37 political_resilience - I feel the school employees give me the same opportunities as the other pupils	0.470654	0.393714	0.320324	0.439038	0.470252	-0.181986	0.478448	0.554739	0.587456	0.519341	0.537977	-0.167925	0.350102	0.291723	0.379369	0.376439	0.322294	-0.113317	0.403665	0.367032	0.324947	0.403304	0.344524	-0.119601	0.455964	0.41745	0.456036	0.380335	0.487616	-0.231186	0.426524	0.591097	0.578839	0.519443	0.525944	-0.0597518	1	0.584709	0.608053	0.611865	0.631795	-0.485465	0.356004	0.407762	0.503783	0.446571	0.405261	-0.0981894
	political_resilience_38 political_resilience - The employees of the school work as much for me to succeed as they do the other pupils	0.541031	0.436404	0.39948	0.502569	0.525917	-0.152241	0.578722	0.593721	0.620216	0.607099	0.625536	-0.195899	0.415615	0.240516	0.432342	0.420278	0.376153	-0.168705	0.529565	0.508366	0.498561	0.462005	0.398115	-0.145893	0.571289	0.532741	0.544862	0.491891	0.610906	-0.270754	0.48898	0.515879	0.624772	0.497468	0.585951	-0.0858334	0.584709	1	0.658517	0.602642	0.645599	-0.536028	0.410621	0.488806	0.517471	0.494716	0.459837	-0.104129
	political_resilience_39 political_resilience - The school employees make me feel as important as most other pupils	0.528728	0.410174	0.470376	0.518726	0.486326	-0.117593	0.51332	0.563952	0.602437	0.538469	0.600069	-0.242267	0.394575	0.410523	0.42438	0.417108	0.439405	-0.280713	0.541804	0.556875	0.429246	0.441407	0.475204	-0.0959993	0.511788	0.537298	0.571035	0.572136	0.600966	-0.335	0.580042	0.485691	0.536961	0.502396	0.542969	-0.203744	0.608053	0.658517	1	0.665608	0.654299	-0.501852	0.385584	0.410521	0.497355	0.396367	0.439886	-0.135249
	political_resilience_40 political_resilience - The employees treat me as fairly as they do most other pupils at the school	0.452319	0.422498	0.380994	0.436832	0.517999	-0.0950669	0.532432	0.537473	0.588803	0.51266	0.545849	-0.171364	0.426458	0.29714	0.366902	0.382478	0.326601	-0.138631	0.405635	0.503691	0.32115	0.363852	0.393226	-0.071836	0.442321	0.440653	0.442406	0.523359	0.497293	-0.312057	0.496047	0.531168	0.495101	0.522558	0.523259	-0.122241	0.611865	0.602642	0.665608	1	0.737831	-0.537131	0.387725	0.504491	0.538279	0.432665	0.453308	-0.231271
	political_resilience_41 political_resilience - I feel that the school employees treat me the same as other pupils	0.468231	0.357931	0.339202	0.377987	0.555743	-0.118287	0.540498	0.513	0.608132	0.611844	0.61081	-0.195628	0.428658	0.267118	0.418143	0.412767	0.405568	-0.133683	0.453602	0.471049	0.364222	0.391759	0.315343	-0.102061	0.465673	0.441652	0.51846	0.44987	0.526097	-0.311919	0.550134	0.610057	0.562499	0.570061	0.566064	-0.214296	0.631795	0.645599	0.654299	0.737831	1	-0.616702	0.461742	0.457969	0.42288	0.477185	0.45781	-0.21477
	political_resilience_42 political_resilience - I feel that the school employees treat me unfairly	-0.325546	-0.321174	-0.137582	-0.265574	-0.346809	0.260166	-0.37372	-0.363735	-0.407911	-0.461908	-0.425299	0.29457	-0.245195	-0.121161	-0.22477	-0.214996	-0.257832	0.134593	-0.307487	-0.262092	-0.239491	-0.267908	-0.240437	0.15058	-0.296051	-0.261243	-0.382149	-0.291318	-0.324827	0.2195	-0.408525	-0.430774	-0.438284	-0.410077	-0.327404	0.202473	-0.485465	-0.536028	-0.501852	-0.537131	-0.616702	1	-0.264273	-0.326639	-0.258055	-0.413586	-0.348413	0.106257
	political_resilience_43 political_resilience - I experience that the pupil environment at the school accepts people who are different	0.269684	0.239428	0.226306	0.28831	0.326755	-0.0836568	0.446433	0.427127	0.458209	0.443588	0.481348	-0.0492733	0.328715	0.26007	0.277068	0.319291	0.327482	-0.0748326	0.408761	0.354399	0.428845	0.321165	0.233551	-0.103258	0.383829	0.279646	0.419336	0.357353	0.394134	-0.125933	0.441448	0.500351	0.431906	0.448754	0.499709	-0.269883	0.356004	0.410621	0.385584	0.387725	0.461742	-0.264273	1	0.546602	0.406946	0.427492	0.566459	-0.287012
	political_resilience_44 political_resilience - At the school everyone is respected regardless of which group they belong to in society	0.361188	0.279863	0.280479	0.461412	0.283516	-0.0399635	0.433288	0.40983	0.474261	0.480918	0.50995	-0.158663	0.313371	0.25542	0.302816	0.286206	0.252331	-0.098093	0.405258	0.585413	0.376263	0.285597	0.302322	0.0229044	0.333065	0.379698	0.458479	0.42349	0.434907	-0.210077	0.537851	0.456723	0.459211	0.483829	0.514937	-0.216052	0.407762	0.488806	0.410521	0.504491	0.457969	-0.326639	0.546602	1	0.53603	0.407341	0.675993	-0.23393
	political_resilience_45 political_resilience - The school employees work towards tolerance of people with different backgrounds, political views, ethnicities, religions, and orientations	0.505314	0.40651	0.523854	0.549463	0.445214	-0.17211	0.53838	0.575341	0.568505	0.431404	0.455544	-0.32397	0.474854	0.492124	0.497708	0.475958	0.413013	-0.239631	0.434139	0.514357	0.467416	0.442398	0.48228	-0.109904	0.545401	0.477234	0.531689	0.531479	0.536135	-0.323642	0.407632	0.453664	0.599141	0.423259	0.414158	-0.184145	0.503783	0.517471	0.497355	0.538279	0.42288	-0.258055	0.406946	0.53603	1	0.465858	0.520039	-0.22334
	political_resilience_46 political_resilience - At our school it is important that pupils are respected regardless of their background	0.369866	0.383783	0.214071	0.282809	0.400549	-0.117009	0.426136	0.504467	0.464423	0.401246	0.359119	-0.19434	0.332453	0.284248	0.351502	0.381105	0.360656	-0.0251475	0.414451	0.357033	0.380155	0.394818	0.295946	-0.102494	0.42971	0.299179	0.429555	0.311257	0.384023	-0.186844	0.395957	0.486712	0.555512	0.491498	0.396352	-0.130993	0.446571	0.494716	0.396367	0.432665	0.477185	-0.413586	0.427492	0.407341	0.465858	1	0.395135	-0.0897437
	political_resilience_47 political_resilience - At the school everyone is repsected as they are	0.3638	0.330107	0.318154	0.463192	0.314441	-0.0813591	0.409756	0.427172	0.478719	0.504851	0.488394	-0.162174	0.317479	0.36235	0.321963	0.319051	0.325385	-0.0812329	0.465388	0.579041	0.459269	0.336752	0.376416	-0.102213	0.384163	0.326572	0.422745	0.430273	0.404073	-0.158938	0.488418	0.448231	0.474646	0.388123	0.458883	-0.30097	0.405261	0.459837	0.439886	0.453308	0.45781	-0.348413	0.566459	0.675993	0.520039	0.395135	1	-0.195666
	political_resilience_48 political_resilience - At the school there is little acceptance of pupils who stand out as different in the society	-0.0526094	-0.0563378	-0.0984016	-0.052521	-0.122004	0.0352248	-0.118719	-0.0953888	-0.114014	-0.0232065	-0.0764871	0.239538	-0.0383794	-0.00579048	0.0512518	-0.0916101	-0.0262538	0.192918	-0.0620605	-0.101982	-0.100259	-0.0384152	-0.0953077	0.146811	-0.0503019	0.0110791	-0.091127	-0.10957	-0.0384951	0.210771	-0.165819	-0.190737	-0.150971	-0.179594	-0.18532	0.333785	-0.0981894	-0.104129	-0.135249	-0.231271	-0.21477	0.106257	-0.287012	-0.23393	-0.22334	-0.0897437	-0.195666	1

## Sheet: communalities
Communalities
	Initial	Extraction
political_resilience_1 political_resilience - When I feel angry over things happening in the world I have employees at the school that I can talk to.	0.719841	0.645885
political_resilience_2 political_resilience - If I am angry because of injustices in the world there is someone at school I can share it with	0.484542	0.32939
political_resilience_3 political_resilience - It is easy for me to talk to employees at the school when I feel anger over political issues	0.610937	0.482124
political_resilience_4 political_resilience - The school employees are easy to find when I need someone to talk to about injustices in the world	0.69679	0.594898
political_resilience_5 political_resilience - I can share frustrations I feel due to injustices in the world with school employees	0.731559	0.653682
political_resilience_6 political_resilience - It is difficult to get contact with the school employees when I am angry over things happening in the world	0.38515	0.108801
political_resilience_7 political_resilience - When I am angry over things happening in the world I have employees at the school who take me seriously	0.769129	0.644888
political_resilience_8 political_resilience - The school employees take my opinions seriously even if they disagree with me	0.733218	0.590034
political_resilience_9 political_resilience - I feel that my opinions are heard and respected even if the school employees disagree with me	0.728007	0.635633
political_resilience_10 political_resilience - My opinions are respected by the school employees even if they might disagree with me	0.686114	0.555037
political_resilience_11 political_resilience - I can say my opinions to the school employees even if the disagree with me	0.714485	0.595997
political_resilience_12 political_resilience - I feel that the school employees rarely take what I care about in the world seriously	0.516008	0.115718
political_resilience_13 political_resilience - When I am angry due to injustices in the world there are school employees who ask if I am alright	0.726647	0.588997
political_resilience_14 political_resilience - The employees at the school notice if I am angry due to something happening in the world	0.738348	0.591777
political_resilience_15 political_resilience - When I am angry because of unfair things happening in the world, a school employee will notice it and try to help me	0.716839	0.618113
political_resilience_16 political_resilience - The employees at the school notice it and try to help when I am angry over unfair things in the world	0.659323	0.558375
political_resilience_17 political_resilience - The emloyees see it when I am frustrated over events in the world	0.615568	0.510155
political_resilience_18 political_resilience - None of the school employees notice it if I am frustrated over things happening in the world	0.501489	0.168422
political_resilience_19 political_resilience - The employees at the school help create a good discussion when a pupil at the school expresses political opinions that others react to	0.663081	0.534629
political_resilience_20 political_resilience - When someone at my school shows opinions that others think are hurtful it is dealt with in a good way by the school employees	0.712229	0.609769
political_resilience_21 political_resilience - When someone at the school express strong opinions it is brought into a discussion where all sides are heard	0.68307	0.523205
political_resilience_22 political_resilience - At my school the employees help us discuss strong political opnions in an open way	0.582073	0.453586
political_resilience_23 political_resilience - At the school we have discussions where I get to talk about values that are important to me	0.514626	0.346576
political_resilience_24 political_resilience - At the school we rarely talk about how to behave with people who are different	0.319672	0.0271065
political_resilience_25 political_resilience - The school employees help me find my role in society if I need it	0.661882	0.545649
political_resilience_26 political_resilience - When I feel insecure concerning my future, the school employees try to help me	0.689317	0.460526
political_resilience_27 political_resilience - The school employees would help me if I was unsure of my place in society	0.732701	0.600684
political_resilience_28 political_resilience - If I had had difficulties understanding the meaning with my life, the school employees would try to help me	0.741942	0.559738
political_resilience_29 political_resilience - If I had felt that my life had no direction, the employees at the school would try to help me	0.746606	0.619305
political_resilience_30 political_resilience - None of the school employees would try to help me if I was unsure of the meaning of my life	0.491485	0.200349
political_resilience_31 political_resilience - I feel athat I fit in at the school even if I have some opinions that are different from others'	0.668845	0.504547
political_resilience_32 political_resilience - I feel accepted at the school even if I might have different opinions than the others at the school	0.686933	0.538892
political_resilience_33 political_resilience - At my school we make an effort for there to be an inclusive school environment	0.689688	0.555097
political_resilience_34 political_resilience - I feel that I, with the opinions that I have, am included at the school	0.656788	0.497085
political_resilience_35 political_resilience - I feel like a part of the school's community even if my opinions can be different from the others'	0.667278	0.52496
political_resilience_36 political_resilience - I feel that those who have different opnions than most others are excluded from the school environment	0.453469	0.118371
political_resilience_37 political_resilience - I feel the school employees give me the same opportunities as the other pupils	0.645364	0.574122
political_resilience_38 political_resilience - The employees of the school work as much for me to succeed as they do the other pupils	0.71533	0.641467
political_resilience_39 political_resilience - The school employees make me feel as important as most other pupils	0.729787	0.595142
political_resilience_40 political_resilience - The employees treat me as fairly as they do most other pupils at the school	0.743487	0.605357
political_resilience_41 political_resilience - I feel that the school employees treat me the same as other pupils	0.771459	0.705932
political_resilience_42 political_resilience - I feel that the school employees treat me unfairly	0.59724	0.44875
political_resilience_43 political_resilience - I experience that the pupil environment at the school accepts people who are different	0.595405	0.443942
political_resilience_44 political_resilience - At the school everyone is respected regardless of which group they belong to in society	0.708114	0.708751
political_resilience_45 political_resilience - The school employees work towards tolerance of people with different backgrounds, political views, ethnicities, religions, and orientations	0.686379	0.524874
political_resilience_46 political_resilience - At our school it is important that pupils are respected regardless of their background	0.528735	0.366178
political_resilience_47 political_resilience - At the school everyone is repsected as they are	0.65237	0.659594
political_resilience_48 political_resilience - At the school there is little acceptance of pupils who stand out as different in the society	0.411124	0.0927552
Extraction Method: Maximum Likelihood.
