# Supplementary material for: Resilience against radicalization and extremism in schools: Development of a psychometric scale
Source: Front Psychol. 2022 Nov 10;13:980180. doi: 10.3389/fpsyg.2022.980180 (PMC9685524; doi:10.3389/fpsyg.2022.980180)
Supplement: Supplementary file 3 [file Table_3.XLSX]

## Sheet: data
StartDate	EndDate	Status	Progress	Duration__in_seconds_	Finished	RecordedDate	ResponseId	DistributionChannel	UserLanguage	I_1	political_resilience_1	political_resilience_2	political_resilience_3	political_resilience_4	political_resilience_5	political_resilience_6	political_resilience_7	political_resilience_8	political_resilience_9	political_resilience_10	political_resilience_11	political_resilience_12	political_resilience_13	political_resilience_14	political_resilience_15	political_resilience_16	political_resilience_17	political_resilience_18	political_resilience_19	political_resilience_20	political_resilience_21	political_resilience_22	political_resilience_23	political_resilience_24	political_resilience_25	political_resilience_26	political_resilience_27	political_resilience_28	political_resilience_29	political_resilience_30	political_resilience_31	political_resilience_32	political_resilience_33	political_resilience_34	political_resilience_35	political_resilience_36	political_resilience_37	political_resilience_38	political_resilience_39
2022-04-05 03:06:41	2022-04-05 03:19:26	0	100	765	1	2022-04-05 03:19:26	R_27d83HdWS72BFIh	anonymous	NO	1	6	6	3	6	5	2	6	6	6	5	6	5	6	6	6	5	5	6	5	5	6	6	2	2	4	6	5	6	6	1	6	6	6	6	6	2	6	6	6
2022-04-05 03:06:22	2022-04-05 03:22:21	0	100	958	1	2022-04-05 03:22:21	R_1mK0kagcLDDVybP	anonymous	NO	1	6	5	7	4	3	7	4	6	2	7	7	#NULL!	1	5	5	2	1	7	7	#NULL!	#NULL!	2	7	7	#NULL!	7	2	6	2	7	7	4	6	#NULL!	#NULL!	7	7	7	7
2022-04-05 03:07:08	2022-04-05 03:35:50	0	100	1721	1	2022-04-05 03:35:50	R_1pxwlydhW0uMqrL	anonymous	NO	1	2	6	5	2	3	3	2	6	6	6	5	5	5	3	3	3	6	3	6	6	2	5	4	3	2	3	6	6	2	2	6	5	1	6	3	1	3	6	3
2022-04-07 01:03:30	2022-04-07 01:05:20	0	100	109	1	2022-04-07 01:05:20	R_2wbEh8hKCLONiN7	anonymous	NO	1	1	1	7	7	1	7	1	1	1	1	1	1	1	7	1	1	1	1	1	7	1	1	7	7	1	7	1	7	1	1	7	1	1	1	1	1	1	1	7
2022-04-07 01:04:14	2022-04-07 01:08:13	0	100	238	1	2022-04-07 01:08:13	R_4HmFMPh9IE6bXkR	anonymous	NO	1	4	4	4	4	4	2	3	2	3	4	4	5	3	4	4	4	3	4	4	4	2	4	1	4	3	4	4	4	4	4	4	4	4	4	4	4	4	4	4
2022-04-07 01:04:39	2022-04-07 01:09:29	0	100	290	1	2022-04-07 01:09:29	R_3RkqnPwz5E9ZnGy	anonymous	NO	1	3	6	3	3	3	6	4	2	4	2	3	2	4	4	4	3	5	4	4	4	4	2	2	4	4	4	4	2	4	4	4	4	4	4	2	6	4	4	2
2022-04-07 01:03:58	2022-04-07 01:12:29	0	100	510	1	2022-04-07 01:12:29	R_1DtCxD5tHbhSYI0	anonymous	NO	1	5	1	4	4	6	6	4	4	4	7	4	5	4	3	4	3	2	6	7	6	5	7	4	6	5	3	7	1	5	5	4	7	7	4	4	4	7	5	5
2022-04-07 01:07:08	2022-04-07 01:12:51	0	100	342	1	2022-04-07 01:12:51	R_1OV4qmiWJPwQFsZ	anonymous	NO	1	#NULL!	7	6	#NULL!	#NULL!	3	#NULL!	6	6	#NULL!	#NULL!	#NULL!	#NULL!	5	#NULL!	5	6	3	6	6	#NULL!	6	#NULL!	3	#NULL!	#NULL!	6	6	#NULL!	2	7	#NULL!	7	#NULL!	#NULL!	2	#NULL!	7	#NULL!
2022-04-07 01:06:46	2022-04-07 01:13:14	0	100	388	1	2022-04-07 01:13:15	R_3NCkJYv38d3eJ3l	anonymous	NO	1	#NULL!	6	#NULL!	#NULL!	6	#NULL!	#NULL!	4	6	7	6	2	#NULL!	#NULL!	5	#NULL!	#NULL!	#NULL!	4	6	#NULL!	#NULL!	#NULL!	#NULL!	5	5	#NULL!	5	#NULL!	1	#NULL!	#NULL!	#NULL!	6	4	4	#NULL!	#NULL!	#NULL!
2022-04-07 01:06:37	2022-04-07 01:13:37	0	100	419	1	2022-04-07 01:13:37	R_3soXSLfLIP3FcSx	anonymous	NO	1	2	2	1	2	#NULL!	7	1	1	1	2	3	1	2	2	2	7	2	4	1	2	1	1	1	1	1	3	#NULL!	1	2	2	2	2	1	3	1	7	1	3	1
2022-04-07 01:04:21	2022-04-07 01:15:37	0	100	676	1	2022-04-07 01:15:38	R_3g28YaoUutB0I6O	anonymous	NO	1	5	3	2	3	3	4	4	6	4	4	3	4	4	3	3	3	4	4	4	4	4	4	2	3	4	5	3	4	4	3	6	6	6	3	6	5	6	7	6
2022-04-07 01:04:14	2022-04-07 01:16:00	0	100	705	1	2022-04-07 01:16:01	R_3JqiWmipVFvoYn2	anonymous	NO	1	#NULL!	#NULL!	#NULL!	#NULL!	#NULL!	1	#NULL!	6	#NULL!	6	#NULL!	#NULL!	#NULL!	#NULL!	#NULL!	4	4	#NULL!	4	5	4	#NULL!	#NULL!	#NULL!	#NULL!	#NULL!	6	2	#NULL!	#NULL!	#NULL!	#NULL!	4	#NULL!	#NULL!	#NULL!	#NULL!	#NULL!	#NULL!
2022-04-07 01:06:50	2022-04-07 01:17:15	0	100	624	1	2022-04-07 01:17:16	R_1OOEi4ZCqjkWKGP	anonymous	NO	1	5	5	6	6	5	5	5	6	6	6	6	2	4	6	5	5	6	1	5	6	5	5	6	2	6	5	6	6	5	1	6	7	6	7	6	1	6	6	6
2022-04-07 01:03:51	2022-04-07 01:17:27	0	100	816	1	2022-04-07 01:17:28	R_3D25kXx9Q7e9AuD	anonymous	NO	1	5	5	4	6	5	5	4	4	6	4	6	3	5	2	1	4	5	5	5	6	4	4	5	3	4	4	4	3	4	4	7	6	6	5	6	5	7	6	5
2022-04-07 01:11:57	2022-04-07 01:19:19	0	100	441	1	2022-04-07 01:19:19	R_33s3QyB16SiG4he	anonymous	NO	1	2	2	5	2	3	5	3	4	4	5	4	5	2	3	3	4	4	4	2	1	3	2	3	7	3	6	4	5	5	3	3	5	2	4	5	6	4	4	4
2022-04-07 01:06:55	2022-04-07 01:24:24	0	100	1049	1	2022-04-07 01:24:25	R_24ibNvJ4vJSCRMk	anonymous	NO	1	7	7	2	7	7	1	7	7	7	7	7	2	7	7	7	7	7	1	5	7	6	2	7	7	6	6	6	7	7	1	7	7	6	7	7	1	7	6	7
2022-04-07 01:04:01	2022-04-07 01:27:15	0	100	1394	1	2022-04-07 01:27:15	R_TuBQD01c5KtqbEB	anonymous	NO	1	5	6	4	5	6	2	6	6	6	6	6	2	4	4	4	4	2	4	6	6	6	6	6	2	5	4	6	4	4	2	6	6	6	6	6	2	6	6	6
2022-04-07 01:03:43	2022-04-07 01:37:06	0	100	2003	1	2022-04-07 01:37:08	R_R2Jrvr8TOX3fdRv	anonymous	NO	1	5	5	3	4	5	4	4	5	5	5	5	4	4	3	5	4	4	6	5	5	4	5	4	1	5	5	4	5	5	4	6	5	5	5	6	5	5	5	6
2022-04-07 01:05:16	2022-04-07 01:47:13	0	100	2516	1	2022-04-07 01:47:14	R_1rJo7sKs9uDlxBv	anonymous	NO	1	3	3	4	3	3	5	3	5	5	4	6	5	3	2	2	3	2	5	3	4	3	3	2	5	3	3	3	2	2	6	4	4	5	2	3	3	6	5	5
2022-04-07 01:40:52	2022-04-07 01:55:12	0	100	860	1	2022-04-07 01:55:13	R_byhqSnjiIudvxAJ	anonymous	NO	1	2	5	2	2	1	7	5	6	5	5	5	2	2	1	1	3	2	7	3	6	2	3	3	6	3	3	3	6	5	3	5	6	7	7	6	2	5	6	5
2022-04-07 01:57:27	2022-04-07 02:22:35	0	100	1506	1	2022-04-07 02:22:35	R_2znC8G6VD7tgbkZ	anonymous	NO	1	2	6	3	5	5	2	5	6	6	6	7	2	2	2	2	1	2	6	5	6	5	5	6	1	3	6	5	5	6	2	#NULL!	6	7	6	6	2	7	7	7
2022-04-07 03:04:16	2022-04-07 03:13:45	0	100	568	1	2022-04-07 03:13:45	R_1NampYp4Y2JT4Dj	anonymous	NO	1	2	2	2	2	2	2	2	2	2	5	3	6	2	3	1	2	2	6	2	2	3	2	4	2	2	2	2	2	1	6	2	2	1	2	2	4	2	2	2
2022-04-07 04:24:13	2022-04-07 04:37:52	0	100	819	1	2022-04-07 04:37:53	R_scmtdv18XWZZNm1	anonymous	NO	1	3	6	1	2	3	6	3	4	2	4	3	5	5	3	5	2	5	3	5	2	3	5	5	2	5	4	4	2	5	3	5	5	5	6	5	3	6	6	6
2022-04-07 04:59:58	2022-04-07 05:04:10	0	100	251	1	2022-04-07 05:04:11	R_3lYzAFoUCFzyeYk	anonymous	NO	1	4	4	#NULL!	4	#NULL!	4	4	#NULL!	4	5	4	4	5	4	4	4	4	#NULL!	3	4	4	4	4	4	4	#NULL!	4	4	4	3	4	4	4	5	4	4	4	4	4
2022-04-07 04:57:07	2022-04-07 05:06:32	0	100	565	1	2022-04-07 05:06:32	R_pxVrWrFVNIMRSxj	anonymous	NO	1	5	7	4	3	5	4	4	4	3	4	2	3	2	3	4	3	2	5	4	4	4	3	5	3	4	4	4	4	3	2	5	5	5	6	6	2	3	4	4
2022-04-07 04:55:48	2022-04-07 05:07:56	0	100	727	1	2022-04-07 05:07:56	R_1l5cHnr1bpH0RVk	anonymous	NO	1	6	5	4	6	4	2	3	5	3	5	5	3	5	3	3	4	2	4	5	5	6	4	6	5	5	5	5	4	6	4	5	6	5	5	5	3	5	5	5
2022-04-07 05:07:32	2022-04-07 05:14:12	0	100	399	1	2022-04-07 05:14:12	R_2DYV5tLH3oAQQBX	anonymous	NO	1	4	4	4	4	4	6	4	4	4	4	5	2	4	4	2	4	4	4	4	4	4	4	4	4	4	4	4	4	4	4	4	4	4	4	4	4	6	5	6
2022-04-07 04:57:17	2022-04-07 05:14:23	0	100	1025	1	2022-04-07 05:14:23	R_27D1BZoKD7GbVwc	anonymous	NO	1	6	7	6	7	7	2	6	7	6	7	7	2	4	4	6	4	4	4	6	7	4	6	2	2	7	5	7	6	7	1	6	7	7	7	6	1	6	6	7
2022-04-07 05:09:58	2022-04-07 05:15:16	0	100	317	1	2022-04-07 05:15:16	R_2b0NdWEc5iNKUzV	anonymous	NO	1	4	4	4	4	4	4	4	4	4	4	4	4	4	4	4	4	4	4	4	4	4	4	4	4	4	4	4	4	4	4	4	4	4	4	4	4	4	4	6
2022-04-07 04:57:06	2022-04-07 05:18:51	0	100	1304	1	2022-04-07 05:18:51	R_3RaMM6pwguOyj7n	anonymous	NO	1	5	5	3	4	4	3	5	6	5	5	5	5	4	5	6	5	3	2	#NULL!	5	5	6	6	2	5	6	5	6	6	2	5	6	6	6	4	2	6	6	6
2022-04-07 05:09:51	2022-04-07 05:19:23	0	100	572	1	2022-04-07 05:19:23	R_1QAUoPtuj4gDYi0	anonymous	NO	1	4	4	4	6	4	4	4	4	4	6	4	3	4	4	4	4	4	4	4	4	4	4	4	4	4	4	4	4	4	4	4	4	4	4	6	4	4	4	4
2022-04-07 05:33:20	2022-04-07 05:45:45	0	100	744	1	2022-04-07 05:45:45	R_3ffmPPZ91KoCvxv	anonymous	NO	1	6	6	6	6	6	2	6	6	6	6	6	2	6	6	6	5	6	6	6	6	6	6	4	6	6	6	6	6	6	1	6	6	6	6	6	2	6	6	6
2022-04-07 05:58:45	2022-04-07 06:02:54	0	100	248	1	2022-04-07 06:02:54	R_2RVToQroGMCiqFX	anonymous	NO	1	6	3	6	7	6	7	7	6	7	6	7	5	5	7	7	7	6	6	6	7	6	6	6	7	6	7	6	7	7	6	7	2	7	6	6	7	6	7	6
2022-04-07 05:20:09	2022-04-07 06:04:09	0	100	2640	1	2022-04-07 06:04:10	R_3fcRNYwFCnTo3fN	anonymous	NO	1	7	6	5	6	6	7	6	3	5	6	7	6	7	7	7	6	6	6	5	5	4	6	6	3	7	7	6	6	7	4	6	6	6	6	5	2	7	7	7
2022-04-07 08:59:07	2022-04-07 09:12:12	0	100	784	1	2022-04-07 09:12:12	R_1mLcZ8gcllHgKrO	anonymous	NO	1	2	2	2	2	3	5	4	4	3	4	2	4	2	3	3	3	1	5	1	3	2	2	2	4	3	4	2	3	2	4	3	4	5	4	5	6	5	6	4
2022-04-21 01:18:00	2022-04-21 01:26:33	0	100	512	1	2022-04-21 01:26:33	R_1NgCjc3zhIVRwM4	anonymous	NO	1	6	6	4	7	3	2	6	4	5	3	4	4	5	3	1	6	3	1	4	3	6	5	3	5	3	6	6	3	6	6	6	5	5	4	4	5	5	3	4
2022-04-21 01:18:15	2022-04-21 01:28:56	0	100	640	1	2022-04-21 01:28:56	R_1CxBrKaY1wBw03a	anonymous	NO	1	4	6	4	4	5	5	4	4	5	4	5	5	6	5	4	4	4	4	6	4	5	4	5	2	4	6	4	4	6	3	6	4	5	4	5	4	4	4	4
2022-04-21 01:18:16	2022-04-21 01:33:49	0	100	932	1	2022-04-21 01:33:49	R_vIfUu9OIVRY4IY9	anonymous	NO	1	6	6	1	6	3	2	6	6	6	6	6	6	1	2	2	6	6	6	6	5	6	2	5	6	6	7	6	6	6	2	6	1	6	4	6	1	6	6	6
2022-04-21 01:18:28	2022-04-21 01:34:03	0	100	935	1	2022-04-21 01:34:04	R_d0G8yvdXH1lxNT3	anonymous	NO	1	6	6	6	6	6	2	6	6	6	6	6	2	6	6	6	6	6	2	6	6	6	6	6	6	6	6	6	6	6	2	6	6	6	6	6	2	6	6	6
2022-04-21 01:18:31	2022-04-21 01:34:19	0	100	948	1	2022-04-21 01:34:20	R_5dLOvz5M4tIFj9L	anonymous	NO	1	4	3	4	4	4	4	4	4	4	4	4	4	4	4	4	2	4	4	4	4	4	6	4	4	4	4	4	5	4	5	3	4	4	4	4	4	6	4	4
2022-04-21 01:17:57	2022-04-21 01:35:11	0	100	1033	1	2022-04-21 01:35:11	R_1N3VVg1BvQNegiL	anonymous	NO	1	4	4	4	2	4	2	6	4	4	5	6	4	4	6	7	4	4	4	4	6	4	4	2	4	2	5	6	3	5	2	4	6	4	4	4	4	5	5	5
2022-04-21 01:43:24	2022-04-21 01:48:20	0	100	295	1	2022-04-21 01:48:20	R_1ptFZbMYtrWJj2p	anonymous	NO	1	7	6	6	6	6	6	6	6	6	6	6	6	7	6	6	7	6	6	6	7	6	6	6	6	6	6	7	6	6	7	7	6	6	6	6	6	5	6	6
2022-04-21 01:43:50	2022-04-21 01:55:23	0	100	692	1	2022-04-21 01:55:24	R_2s76NgofTlkEFKd	anonymous	NO	1	3	4	4	4	4	4	4	4	4	6	5	4	4	4	4	4	4	4	4	4	4	4	4	5	4	5	4	4	5	4	3	4	5	5	4	4	4	5	4
2022-04-21 01:43:39	2022-04-21 01:55:48	0	100	729	1	2022-04-21 01:55:49	R_2VyzmYVSgt7LOM8	anonymous	NO	1	#NULL!	6	6	6	6	6	6	6	7	6	6	7	6	6	6	6	6	5	6	6	6	6	6	7	6	6	6	6	6	3	6	6	6	7	2	6	7	6	7
2022-04-21 01:43:25	2022-04-21 01:59:23	0	100	957	1	2022-04-21 01:59:23	R_1jku3kKtapd903W	anonymous	NO	1	5	4	4	4	5	4	4	4	4	6	5	3	4	2	3	4	3	4	4	5	5	5	3	6	5	5	4	5	5	4	4	5	5	4	6	4	4	6	4
2022-04-21 01:42:41	2022-04-21 02:00:01	0	100	1040	1	2022-04-21 02:00:02	R_1mWV48q75yyiwUI	anonymous	NO	1	6	4	4	5	5	1	4	4	5	5	5	4	6	4	3	3	4	5	4	6	4	4	4	1	6	5	6	4	5	4	6	6	7	6	6	2	6	6	5
2022-04-21 02:21:34	2022-04-21 02:30:02	0	100	508	1	2022-04-21 02:30:02	R_2cjzUR4JFRY5IC2	anonymous	NO	1	4	6	3	5	5	4	5	2	6	4	4	4	4	4	4	5	5	4	5	4	5	4	4	3	6	6	4	4	4	5	5	2	3	5	4	4	2	4	6
2022-04-21 02:21:47	2022-04-21 02:31:22	0	100	574	1	2022-04-21 02:31:22	R_3EmUCkuugG4nrzm	anonymous	NO	1	7	7	7	7	7	1	7	7	7	7	7	1	7	7	7	1	7	1	7	7	7	7	7	1	7	7	7	7	7	1	7	7	7	7	7	1	7	7	7
2022-04-21 02:21:38	2022-04-21 02:32:41	0	100	663	1	2022-04-21 02:32:42	R_2tbY9cD93zGV54R	anonymous	NO	1	5	7	3	5	3	2	5	6	6	6	5	4	5	3	3	2	2	6	5	5	6	3	3	2	6	6	5	5	6	5	5	5	7	3	5	6	5	5	6
2022-04-21 02:22:01	2022-04-21 02:33:26	0	100	685	1	2022-04-21 02:33:26	R_2S1Oj84xPsf64Is	anonymous	NO	1	6	6	4	6	6	4	6	6	6	6	6	2	6	4	6	4	4	2	4	6	4	4	4	2	6	6	6	6	6	2	6	6	5	6	6	2	6	6	6
2022-04-21 02:21:48	2022-04-21 02:34:19	0	100	751	1	2022-04-21 02:34:20	R_1Hk6OKKsHGca9p9	anonymous	NO	1	3	3	4	4	5	5	5	6	4	4	5	4	5	4	3	3	5	4	4	5	3	4	3	5	6	5	5	5	4	5	5	5	4	3	5	3	5	5	5
2022-04-21 02:21:47	2022-04-21 02:40:36	0	100	1128	1	2022-04-21 02:40:36	R_8xcYTtZ9G548x2x	anonymous	NO	1	4	4	4	4	4	4	4	4	6	4	2	2	4	4	4	4	4	4	4	6	4	4	4	4	4	4	2	4	4	4	4	4	4	6	6	2	6	4	6
2022-04-21 02:21:43	2022-04-21 02:43:25	0	100	1301	1	2022-04-21 02:43:25	R_32PIKYPrwCATQnu	anonymous	NO	1	7	6	6	6	6	2	6	5	5	5	7	3	5	5	5	6	5	5	3	6	4	5	5	5	4	5	5	6	5	2	4	6	5	6	6	2	7	4	6
2022-04-21 02:58:43	2022-04-21 03:07:20	0	100	517	1	2022-04-21 03:07:20	R_31ShAAp5UbsKRvz	anonymous	NO	1	3	5	4	6	5	1	6	5	4	6	4	5	5	6	4	6	1	4	6	4	7	2	3	7	5	4	3	3	5	4	5	5	6	6	6	5	5	5	3
2022-04-21 02:58:22	2022-04-21 03:10:14	0	100	712	1	2022-04-21 03:10:14	R_2rx2v1YOjk4V8yU	anonymous	NO	1	2	5	1	4	2	4	4	4	4	4	4	4	2	2	4	4	4	5	1	4	2	1	1	3	4	4	4	2	3	4	6	6	6	4	5	4	6	5	6
2022-04-21 02:58:53	2022-04-21 03:10:27	0	100	694	1	2022-04-21 03:10:27	R_2alDjAtrqdjOFwG	anonymous	NO	1	4	4	4	4	3	2	5	5	4	4	4	4	4	3	2	4	2	4	1	3	2	4	4	7	5	5	4	6	6	1	2	3	5	3	2	4	6	5	6
2022-04-21 02:59:34	2022-04-21 03:10:39	0	100	664	1	2022-04-21 03:10:39	R_2c0IkkQfFFXfh8L	anonymous	NO	1	4	6	4	4	5	4	5	3	7	4	6	4	4	4	2	4	4	5	6	4	6	6	5	2	5	6	4	7	6	2	4	6	5	4	5	3	5	5	5
2022-04-21 02:58:32	2022-04-21 03:13:14	0	100	882	1	2022-04-21 03:13:15	R_pSlxBqrQvyVEutP	anonymous	NO	1	4	4	3	4	4	4	4	3	4	4	4	4	4	4	2	4	3	2	4	4	3	4	4	1	4	4	4	4	4	3	4	6	6	5	4	2	5	6	5
2022-04-21 02:58:49	2022-04-21 03:13:17	0	100	868	1	2022-04-21 03:13:17	R_2rZmWlFCOvSm7ko	anonymous	NO	1	6	6	5	6	5	2	6	5	5	5	6	3	4	4	6	6	4	4	6	6	6	6	5	2	5	5	6	6	7	1	7	5	6	6	7	5	6	6	6
2022-04-21 02:59:17	2022-04-21 03:15:06	0	100	948	1	2022-04-21 03:15:06	R_1pMArQhDpPM3sJG	anonymous	NO	1	6	6	6	6	7	1	6	6	6	4	6	5	5	5	6	6	4	2	6	6	4	5	3	6	4	5	6	7	6	1	7	7	5	7	7	1	6	6	7
2022-04-21 02:59:03	2022-04-21 03:15:22	0	100	978	1	2022-04-21 03:15:22	R_3hzIXOiTIKhGZBb	anonymous	NO	1	7	5	1	6	6	1	6	6	6	6	7	6	6	4	6	5	5	4	6	3	7	6	6	4	6	6	5	6	7	1	1	3	6	1	3	7	6	7	6
2022-04-21 03:01:17	2022-04-21 03:16:29	0	100	911	1	2022-04-21 03:16:29	R_32JXZtF4ZOBSsop	anonymous	NO	1	4	5	4	5	5	3	5	4	4	4	4	4	4	4	4	4	3	5	4	4	4	4	2	5	4	4	4	4	5	4	4	4	5	4	5	4	6	6	4
2022-04-21 03:03:37	2022-04-21 03:16:59	0	100	802	1	2022-04-21 03:17:00	R_QlAoemXejRlEZGN	anonymous	NO	1	#NULL!	#NULL!	5	6	#NULL!	#NULL!	6	7	#NULL!	6	#NULL!	#NULL!	6	#NULL!	5	#NULL!	#NULL!	2	4	6	#NULL!	6	6	2	#NULL!	6	6	#NULL!	#NULL!	#NULL!	#NULL!	#NULL!	6	6	#NULL!	3	6	6	7
2022-04-21 02:58:43	2022-04-21 03:17:17	0	100	1114	1	2022-04-21 03:17:18	R_269dfnxUX8Asdqw	anonymous	NO	1	5	6	2	5	5	4	6	4	4	6	6	4	4	4	4	4	4	4	4	4	4	2	1	5	3	4	6	6	5	1	4	4	5	5	5	2	6	5	5
2022-04-21 02:59:27	2022-04-21 03:18:19	0	100	1132	1	2022-04-21 03:18:19	R_1l3kg96ah4oB2V3	anonymous	NO	1	6	3	5	6	5	2	7	6	7	7	6	1	6	1	4	5	1	7	2	5	1	4	3	1	4	6	6	6	6	3	5	6	6	3	3	7	7	6	1
2022-04-21 03:04:30	2022-04-21 03:21:03	0	100	993	1	2022-04-21 03:21:04	R_1n8A96ZjQxXJvB9	anonymous	NO	1	6	6	4	4	6	6	5	4	5	6	6	6	4	5	5	4	4	4	6	5	6	4	2	4	4	4	4	6	6	3	6	6	6	4	6	1	4	6	6
2022-04-21 02:58:46	2022-04-21 03:23:10	0	100	1463	1	2022-04-21 03:23:10	R_2CfgF5rMcOwmlhB	anonymous	NO	1	6	4	4	4	4	5	4	4	1	4	4	4	4	4	4	4	4	4	5	3	4	5	4	4	4	4	6	4	4	2	5	4	6	5	4	5	6	5	6
2022-04-21 02:58:43	2022-04-21 03:24:18	0	100	1534	1	2022-04-21 03:24:18	R_1pzl7DauGfrU28D	anonymous	NO	1	7	6	1	6	6	4	6	4	4	6	6	4	4	2	2	3	2	6	1	6	7	2	1	4	5	6	2	4	3	4	6	6	6	6	6	2	6	6	4
2022-04-21 03:34:26	2022-04-21 03:38:45	0	100	258	1	2022-04-21 03:38:46	R_1LU5NXXkIL2S0z0	anonymous	NO	1	7	7	7	7	5	7	7	7	7	7	7	7	6	6	7	7	7	7	7	7	7	7	7	7	7	7	7	7	7	1	7	7	7	7	7	7	7	7	7
2022-04-21 03:34:54	2022-04-21 03:38:46	0	100	232	1	2022-04-21 03:38:46	R_21h0npVRasdsBau	anonymous	NO	1	4	4	4	4	4	5	4	4	4	4	4	4	4	3	4	4	5	4	4	4	4	4	4	4	4	4	4	4	4	4	4	4	4	4	4	4	4	4	4
2022-04-21 03:34:56	2022-04-21 03:41:17	0	100	380	1	2022-04-21 03:41:17	R_qW7uxpZHEuDqCqZ	anonymous	NO	1	7	5	7	7	4	7	6	7	7	6	6	7	6	6	7	6	4	5	7	7	6	5	6	6	7	4	2	4	6	4	5	6	4	6	7	7	6	5	6
2022-04-21 03:34:50	2022-04-21 03:43:45	0	100	534	1	2022-04-21 03:43:45	R_1oFIdYMWLoAFE4t	anonymous	NO	1	4	5	6	3	4	3	4	4	3	3	1	6	3	3	4	4	5	6	5	2	2	5	4	5	4	6	6	5	5	2	4	2	7	5	5	5	3	5	6
2022-04-21 03:36:49	2022-04-21 03:54:15	0	100	1045	1	2022-04-21 03:54:16	R_29cRrkAYK2xYp8k	anonymous	NO	1	5	5	4	6	4	2	6	6	6	6	6	2	4	4	5	6	5	5	4	4	4	4	6	3	6	5	6	5	5	1	6	6	5	5	6	2	6	5	6
2022-04-21 04:26:48	2022-04-21 04:30:42	0	100	234	1	2022-04-21 04:30:42	R_1DOy32QrbfSgtmP	anonymous	NO	1	6	4	4	4	4	6	4	4	4	4	6	4	6	6	4	4	4	4	4	5	4	4	4	4	4	7	5	4	5	4	4	6	6	5	4	4	6	2	4
2022-04-21 04:26:07	2022-04-21 04:33:53	0	100	465	1	2022-04-21 04:33:54	R_2P4HsUMpu2uJXNx	anonymous	NO	1	5	6	4	4	5	4	5	4	4	6	5	4	5	4	4	4	4	4	6	5	4	4	4	4	5	5	5	6	4	3	6	6	6	4	4	4	6	6	6
2022-04-21 04:26:14	2022-04-21 04:39:32	0	100	797	1	2022-04-21 04:39:33	R_2XmJarye26VOzAm	anonymous	NO	1	5	4	5	5	5	3	6	6	4	6	6	2	4	5	4	4	4	4	4	4	4	4	5	3	6	5	4	6	6	3	6	6	6	6	4	2	6	6	5
2022-04-21 04:26:41	2022-04-21 04:42:42	0	100	961	1	2022-04-21 04:42:43	R_1rowt06NDDq3bAc	anonymous	NO	1	6	7	5	6	6	1	6	7	7	6	6	7	6	7	6	6	6	1	6	6	6	6	6	6	6	6	6	6	6	1	7	6	6	6	6	1	7	6	7
2022-04-21 04:49:02	2022-04-21 04:58:57	0	100	595	1	2022-04-21 04:58:58	R_3JrvzU7XTeAaN3A	anonymous	NO	1	1	5	1	2	1	4	2	1	1	2	1	4	2	2	1	2	1	7	1	1	1	2	2	5	2	1	2	2	2	7	2	4	2	1	1	5	2	2	2
2022-04-21 04:49:56	2022-04-21 04:59:03	0	100	547	1	2022-04-21 04:59:04	R_ZsdRpkxD5mhMsPD	anonymous	NO	1	4	5	5	3	1	5	1	2	4	3	3	3	2	1	4	5	3	6	3	4	5	2	5	3	3	3	3	2	2	6	2	3	4	3	2	5	4	5	3
2022-04-21 04:49:03	2022-04-21 04:59:58	0	100	655	1	2022-04-21 04:59:59	R_1o7skFNnjjzSU8b	anonymous	NO	1	5	5	4	5	4	4	4	4	5	4	5	4	3	3	5	2	4	5	4	5	5	3	4	4	4	5	5	5	5	3	4	5	4	4	3	2	5	5	5
2022-04-21 04:49:05	2022-04-21 05:03:09	0	100	844	1	2022-04-21 05:03:09	R_2pY0GFycrPNCnnu	anonymous	NO	1	4	4	4	5	4	4	4	6	6	3	3	2	4	4	4	3	4	5	3	4	2	3	4	5	4	4	3	4	4	2	7	7	6	7	6	2	6	6	3
2022-04-21 04:49:15	2022-04-21 05:03:33	0	100	858	1	2022-04-21 05:03:34	R_tPBYIoSN9aOAoeZ	anonymous	NO	1	1	3	4	1	5	5	3	3	5	5	3	6	5	3	4	5	4	5	4	2	3	3	3	6	3	1	2	2	1	5	5	5	2	5	4	4	5	1	4
2022-04-21 04:49:14	2022-04-21 05:03:43	0	100	868	1	2022-04-21 05:03:43	R_2U0jn4QbbnPFAXh	anonymous	NO	1	5	5	4	3	4	3	3	3	3	4	5	4	3	3	5	5	4	5	4	5	2	3	3	2	4	4	5	4	3	4	6	5	5	5	4	4	5	5	5
2022-04-21 04:49:19	2022-04-21 05:05:29	0	100	970	1	2022-04-21 05:05:30	R_2Bhrhtp6pRfUqFS	anonymous	NO	1	2	4	3	2	2	4	2	5	3	4	3	5	2	3	2	2	2	5	2	3	3	5	2	6	2	2	2	2	3	5	4	4	4	3	4	4	3	3	2
2022-04-21 04:49:09	2022-04-21 05:06:37	0	100	1048	1	2022-04-21 05:06:38	R_3qWeM6ooDIjU7jE	anonymous	NO	1	6	6	4	4	4	4	4	5	4	5	4	4	2	4	4	4	4	4	4	4	4	4	4	2	5	4	4	2	4	5	5	4	4	6	6	4	5	6	4
2022-04-21 04:49:28	2022-04-21 05:07:49	0	100	1100	1	2022-04-21 05:07:50	R_3HRD9pB4rKy2vrt	anonymous	NO	1	4	6	4	4	4	4	4	6	4	1	1	4	6	6	4	4	4	1	2	1	1	4	6	6	4	4	4	2	6	4	4	6	4	7	4	7	6	2	2
2022-04-22 02:20:41	2022-04-22 02:38:11	0	100	1049	1	2022-04-22 02:38:11	R_2uyuggr2rOuBWvC	anonymous	NO	1	6	5	6	7	6	4	6	6	6	6	6	1	5	6	4	6	6	2	6	5	6	4	5	5	6	6	6	6	6	3	6	6	6	6	6	2	7	5	6
2022-04-22 02:30:43	2022-04-22 02:40:50	0	100	606	1	2022-04-22 02:40:50	R_2cqEAz5H3craPx7	anonymous	NO	1	3	2	2	5	2	3	3	6	3	5	5	5	3	3	3	5	3	3	5	5	5	5	3	5	5	2	5	5	5	3	5	5	5	5	5	3	5	5	3
2022-04-22 02:30:29	2022-04-22 02:42:27	0	100	718	1	2022-04-22 02:42:28	R_1mmlyE4O8UTbwkd	anonymous	NO	1	7	4	6	6	4	3	4	6	4	4	6	1	4	6	6	6	6	1	6	4	6	5	6	6	6	7	5	4	4	3	3	1	4	4	4	3	6	7	7
2022-04-22 02:30:38	2022-04-22 02:46:39	0	100	961	1	2022-04-22 02:46:39	R_1QrBedVgT8IjydO	anonymous	NO	1	4	4	3	4	3	4	4	5	4	4	4	3	4	4	4	4	4	4	4	4	4	5	4	5	4	4	4	4	3	4	4	4	4	4	4	4	3	4	3
2022-04-22 02:21:02	2022-04-22 02:47:00	0	100	1558	1	2022-04-22 02:47:01	R_3EAPWksqN0j7YoH	anonymous	NO	1	5	4	3	4	4	5	4	4	6	5	6	3	3	2	2	2	2	5	4	4	4	5	6	5	3	4	5	4	5	4	5	5	6	4	5	4	4	3	4
2022-04-22 02:45:20	2022-04-22 02:50:42	0	100	322	1	2022-04-22 02:50:42	R_1QfsUrdAabJgzER	anonymous	NO	1	4	1	1	4	5	5	3	4	3	2	3	5	4	4	5	4	4	1	5	5	5	4	3	4	4	3	4	3	3	5	2	1	3	4	3	4	3	3	5
2022-04-22 02:32:03	2022-04-22 02:55:54	0	100	1430	1	2022-04-22 02:55:55	R_pQPFkJx4vVicewF	anonymous	NO	1	6	6	4	6	5	2	3	4	6	6	6	4	6	3	4	6	5	3	5	6	6	5	5	3	6	6	6	6	6	2	6	6	5	6	4	2	5	6	6
2022-04-22 02:43:41	2022-04-22 02:57:36	0	100	834	1	2022-04-22 02:57:36	R_sYD90WXsoDZ7qKZ	anonymous	NO	1	5	6	6	#NULL!	6	6	3	3	7	6	6	4	1	1	1	1	1	6	1	3	1	6	3	2	3	5	3	1	2	3	6	6	6	6	6	5	5	5	7
2022-04-22 02:44:15	2022-04-22 02:59:22	0	100	906	1	2022-04-22 02:59:23	R_UJSKb5OUFxl0lEd	anonymous	NO	1	1	4	1	1	5	4	4	4	5	2	1	3	4	4	3	4	6	7	1	2	4	1	4	5	3	3	4	3	2	4	5	5	2	2	5	3	2	1	1
2022-04-22 02:48:23	2022-04-22 03:07:45	0	100	1162	1	2022-04-22 03:07:46	R_3Koujr82mbrNBXK	anonymous	NO	1	7	6	7	6	6	1	6	6	7	7	7	4	6	6	6	6	6	2	6	6	7	6	6	6	7	7	7	6	6	6	7	7	7	7	7	4	7	7	7
2022-04-22 02:48:32	2022-04-22 03:08:18	0	100	1185	1	2022-04-22 03:08:18	R_1f77Toih5wu3IX4	anonymous	NO	1	4	6	2	3	3	3	2	5	3	6	4	3	4	5	2	2	3	3	4	3	3	2	2	5	4	3	2	6	5	2	5	3	3	6	3	6	6	5	3
2022-04-26 02:16:47	2022-04-26 02:28:30	0	100	703	1	2022-04-26 02:28:31	R_1Hq0o8m6viGxnRi	anonymous	NO	1	6	4	4	5	4	4	4	4	5	4	6	4	4	5	4	4	4	4	4	4	4	5	4	5	6	6	6	4	5	1	6	4	4	4	5	2	5	6	4
2022-04-26 02:16:49	2022-04-26 02:42:09	0	100	1519	1	2022-04-26 02:42:09	R_21oBvZ2SrEqvHNw	anonymous	NO	1	7	4	6	7	4	1	6	4	7	5	4	4	5	7	4	6	6	1	7	7	5	7	7	2	5	5	5	7	5	3	6	5	6	6	4	5	7	7	5
2022-04-26 02:27:36	2022-04-26 02:42:18	0	100	881	1	2022-04-26 02:42:18	R_2yr8yBcn5sT1VCx	anonymous	NO	1	4	4	4	4	6	4	4	6	4	6	4	4	5	4	4	4	4	3	6	5	4	4	4	5	2	5	4	4	4	4	4	4	4	4	4	3	2	5	2
2022-04-26 02:27:26	2022-04-26 02:48:00	0	100	1234	1	2022-04-26 02:48:01	R_2TXKyvMCQXPuwwb	anonymous	NO	1	5	5	5	6	6	6	5	6	6	6	6	6	6	5	5	6	5	4	6	5	6	3	3	6	5	6	4	6	6	4	6	6	6	5	5	2	3	6	6
2022-04-26 02:25:24	2022-04-26 02:49:53	0	100	1469	1	2022-04-26 02:49:54	R_2rilXR7vzmqElpa	anonymous	NO	1	6	5	5	5	5	5	6	6	5	6	6	5	6	5	6	5	5	5	6	5	6	5	5	6	6	6	6	6	6	6	6	6	5	6	5	5	5	6	6
2022-04-26 02:26:49	2022-04-26 02:49:54	0	100	1385	1	2022-04-26 02:49:54	R_xhhPz5mNPmF3lxT	anonymous	NO	1	6	6	6	6	6	1	6	6	6	6	6	1	6	6	6	6	6	1	6	6	6	#NULL!	6	#NULL!	6	6	6	6	6	1	6	6	6	6	6	1	6	6	6
2022-04-26 02:26:26	2022-04-26 02:53:52	0	100	1646	1	2022-04-26 02:53:53	R_2Vx8thqOV9GwZJd	anonymous	NO	1	6	6	6	6	6	2	4	6	6	6	6	2	6	6	6	5	6	2	6	6	5	4	6	6	6	6	6	5	6	2	6	6	7	6	6	2	6	7	7
2022-04-26 02:25:28	2022-04-26 02:54:30	0	100	1742	1	2022-04-26 02:54:31	R_4IY1XfysagnwcCJ	anonymous	NO	1	2	3	4	3	4	4	4	5	4	5	6	4	4	5	3	2	4	2	4	4	3	2	4	4	2	4	3	3	3	3	5	5	5	4	5	4	4	5	4
2022-04-26 03:19:41	2022-04-26 03:31:40	0	100	719	1	2022-04-26 03:31:41	R_12F0wZIorLTrD0M	anonymous	NO	1	2	6	5	5	7	4	6	5	5	5	6	4	2	4	3	5	4	5	5	4	5	4	5	4	4	6	5	4	6	2	6	6	6	7	5	4	7	6	5
2022-04-26 03:22:21	2022-04-26 03:34:56	0	100	755	1	2022-04-26 03:34:56	R_DoTnmCIedFfvYLn	anonymous	NO	1	2	2	1	3	2	5	1	1	2	6	1	1	2	1	2	1	1	1	2	1	1	2	1	6	1	1	1	1	2	1	5	6	1	2	1	6	1	3	1
2022-04-26 03:26:12	2022-04-26 03:39:11	0	100	779	1	2022-04-26 03:39:12	R_1msi48MpavWzxH8	anonymous	NO	1	6	7	6	5	6	2	6	6	5	6	7	1	7	5	4	4	6	4	5	6	4	4	4	4	6	4	6	6	6	1	7	7	6	7	7	2	4	7	6
2022-04-26 04:10:54	2022-04-26 04:18:39	0	100	464	1	2022-04-26 04:18:39	R_RrXnJo7KlCu2qUV	anonymous	NO	1	6	6	6	6	6	6	6	6	6	6	6	6	6	6	6	6	6	6	6	6	6	6	6	6	6	6	6	6	6	6	6	6	6	6	6	6	6	6	6
2022-04-26 04:12:48	2022-04-26 04:19:07	0	100	378	1	2022-04-26 04:19:07	R_1pmS9DRSWDsJSxQ	anonymous	NO	1	6	6	6	6	6	6	6	6	6	6	6	6	6	6	6	6	6	6	6	6	6	6	6	6	6	6	6	6	6	6	6	6	6	6	6	6	6	6	6
2022-04-26 04:10:57	2022-04-26 04:20:12	0	100	555	1	2022-04-26 04:20:12	R_1NnyKIddaz34W1b	anonymous	NO	1	4	4	4	4	4	4	4	4	4	4	4	4	4	4	4	4	4	4	4	4	4	4	4	4	4	4	4	4	4	4	4	4	4	4	4	4	4	4	4
2022-04-26 04:10:42	2022-04-26 04:20:17	0	100	574	1	2022-04-26 04:20:18	R_9vOZxqovv6VAhKF	anonymous	NO	1	3	5	4	4	2	4	4	4	2	#NULL!	4	4	5	2	2	2	2	3	2	2	4	4	3	7	4	4	3	4	4	3	4	4	2	3	2	3	4	4	2
2022-04-26 04:10:54	2022-04-26 04:21:02	0	100	607	1	2022-04-26 04:21:02	R_2YyAqLHuWmQXKLi	anonymous	NO	1	6	6	6	6	5	4	5	6	6	6	5	2	4	3	5	4	4	4	6	6	6	5	6	5	6	5	7	6	6	1	7	7	7	7	7	1	1	7	6
2022-04-26 04:10:25	2022-04-26 04:21:26	0	100	660	1	2022-04-26 04:21:26	R_2bPgLvzU5NeKx9X	anonymous	NO	1	4	5	5	5	5	5	3	5	3	4	6	6	4	5	4	2	5	5	5	5	4	4	4	5	4	5	5	4	4	4	5	4	4	4	5	4	4	4	5
2022-04-26 04:10:41	2022-04-26 04:22:18	0	100	696	1	2022-04-26 04:22:18	R_3Glcxxc47swGE6m	anonymous	NO	1	4	6	4	4	3	4	6	6	5	6	5	4	2	4	4	4	4	4	3	4	4	4	4	3	5	4	5	5	5	2	7	6	6	7	7	3	6	6	4
2022-04-26 04:10:03	2022-04-26 04:25:16	0	100	912	1	2022-04-26 04:25:16	R_WCcuboSSxniRD0d	anonymous	NO	1	4	4	4	6	4	4	4	4	4	6	4	4	4	4	4	4	4	4	4	4	4	4	4	4	4	4	6	4	4	4	4	4	4	4	4	4	5	4	6
2022-04-26 04:10:08	2022-04-26 04:26:01	0	100	953	1	2022-04-26 04:26:02	R_ZgGiyoLTApjTFsZ	anonymous	NO	1	4	5	5	4	4	4	4	4	4	4	4	3	2	1	1	4	4	7	6	4	6	4	1	6	5	4	4	4	4	4	6	6	6	6	4	2	4	6	2
2022-04-26 04:10:45	2022-04-26 04:26:10	0	100	924	1	2022-04-26 04:26:10	R_2YFGK8ybwPgfght	anonymous	NO	1	4	4	4	4	4	4	6	5	4	4	6	4	4	4	4	4	1	4	4	4	4	2	4	4	5	2	4	4	4	7	4	4	4	4	6	1	4	5	4
2022-04-26 04:10:15	2022-04-26 04:26:58	0	100	1003	1	2022-04-26 04:26:59	R_3KT15ThqlhiZXKu	anonymous	NO	1	4	5	2	2	4	2	5	3	4	4	4	4	2	2	2	2	2	3	4	5	6	3	4	3	3	4	4	5	3	3	4	4	6	4	4	4	5	5	6
2022-04-26 04:10:12	2022-04-26 04:27:07	0	100	1015	1	2022-04-26 04:27:07	R_XAhH9sNOn8iHVtf	anonymous	NO	1	4	4	4	4	4	4	4	6	6	6	6	4	4	4	4	4	4	3	7	6	4	5	4	5	4	4	4	4	5	4	6	6	6	6	6	2	6	6	7
2022-04-26 04:11:46	2022-04-26 04:27:54	0	100	968	1	2022-04-26 04:27:55	R_22tVIV2FakJLwTm	anonymous	NO	1	6	6	3	6	6	2	6	6	6	6	6	2	5	6	6	5	5	2	7	6	6	6	5	2	6	5	6	6	6	5	6	6	6	6	6	2	5	6	6
2022-04-26 04:10:54	2022-04-26 04:32:11	0	100	1277	1	2022-04-26 04:32:11	R_AvvUoefcuNcVwf7	anonymous	NO	1	5	7	2	4	4	4	4	5	4	2	2	4	2	7	2	3	3	5	4	4	4	5	6	5	4	4	7	4	6	6	5	4	7	2	3	1	5	3	4
2022-04-26 04:10:30	2022-04-26 04:32:58	0	100	1348	1	2022-04-26 04:32:58	R_1BQqFwDSvSXKNMA	anonymous	NO	1	2	6	1	1	1	1	2	2	1	2	2	4	2	1	2	2	1	5	3	1	2	2	2	6	1	2	2	1	1	5	3	2	1	5	4	5	1	1	1
2022-04-26 04:10:53	2022-04-26 04:33:52	0	100	1379	1	2022-04-26 04:33:52	R_sA2xzh4NPVDj7Tr	anonymous	NO	1	1	3	2	2	2	6	3	4	4	3	3	6	1	1	2	2	2	7	4	3	4	4	3	6	4	1	4	1	3	7	4	4	5	4	4	4	5	5	4
2022-04-26 05:51:24	2022-04-26 05:53:12	0	100	108	1	2022-04-26 05:53:13	R_3s6pjQZfGZ98N7K	anonymous	NO	1	5	7	7	4	5	7	7	7	7	7	4	5	4	7	7	4	4	5	4	7	5	7	7	7	5	6	7	4	4	4	7	5	7	4	7	7	4	7	7
2022-04-26 05:51:59	2022-04-26 05:55:22	0	100	202	1	2022-04-26 05:55:22	R_11dc2zI872EVFtf	anonymous	NO	1	6	6	6	5	5	6	6	5	6	6	5	5	6	6	6	5	6	5	5	6	6	5	5	5	6	6	5	6	6	6	5	5	5	5	6	6	6	6	6
2022-04-26 05:51:12	2022-04-26 05:56:21	0	100	309	1	2022-04-26 05:56:22	R_3KZmAEeJrZSXwg6	anonymous	NO	1	6	6	6	6	5	#NULL!	#NULL!	3	7	#NULL!	#NULL!	6	5	6	5	6	#NULL!	6	4	6	6	5	5	7	#NULL!	#NULL!	6	#NULL!	6	6	#NULL!	7	7	5	6	6	6	6	#NULL!
2022-04-26 05:50:46	2022-04-26 05:57:23	0	100	396	1	2022-04-26 05:57:23	R_WlN6fTzmaioHBmN	anonymous	NO	1	4	3	3	3	4	3	4	2	2	6	2	4	3	4	5	4	4	3	3	4	2	2	4	7	3	5	5	2	4	6	6	5	4	4	4	4	4	5	4
2022-04-26 05:50:36	2022-04-26 05:58:08	0	100	451	1	2022-04-26 05:58:08	R_bdpQKXf3b3Irx0R	anonymous	NO	1	5	5	4	4	2	4	4	5	4	5	5	3	3	4	4	4	4	4	4	5	5	4	4	3	4	4	5	5	5	2	5	5	5	6	4	3	6	3	4
2022-04-26 05:50:18	2022-04-26 05:58:41	0	100	502	1	2022-04-26 05:58:41	R_2o6eqmjQ6ugwnPb	anonymous	NO	1	4	5	2	4	4	5	4	4	3	4	4	4	2	4	4	4	2	6	4	4	4	4	5	4	4	3	4	5	4	4	4	4	4	4	5	5	4	4	4
2022-04-26 05:51:38	2022-04-26 05:59:02	0	100	443	1	2022-04-26 05:59:02	R_1eWBabBp73NR04c	anonymous	NO	1	4	4	4	4	4	4	4	4	4	4	4	4	4	4	4	4	4	4	4	4	4	4	4	4	4	4	4	4	4	4	4	4	4	4	4	4	4	4	4
2022-04-26 05:51:31	2022-04-26 05:59:40	0	100	488	1	2022-04-26 05:59:40	R_1gUdZlncM3KrcuM	anonymous	NO	1	5	4	4	4	4	4	4	4	5	4	4	4	4	4	4	4	4	4	4	4	4	4	7	4	6	7	4	4	7	4	4	4	7	4	4	4	1	6	7
2022-04-26 05:52:54	2022-04-26 06:00:14	0	100	439	1	2022-04-26 06:00:14	R_1F8wuAQsxVbDb6Z	anonymous	NO	1	4	4	4	4	4	4	4	4	4	4	4	4	4	4	4	4	4	4	4	4	4	4	4	4	4	4	4	4	4	4	4	4	4	4	4	4	4	4	4
2022-04-26 05:50:29	2022-04-26 06:00:32	0	100	603	1	2022-04-26 06:00:33	R_3FWpD0s5qiuxZ2a	anonymous	NO	1	4	3	4	4	4	6	2	5	6	6	5	4	2	4	4	4	4	4	5	5	4	5	2	4	3	4	2	4	4	3	6	6	6	6	5	5	5	4	5
2022-04-26 05:50:18	2022-04-26 06:00:33	0	100	615	1	2022-04-26 06:00:33	R_2AKBJO6054mx8CO	anonymous	NO	1	5	6	4	5	5	3	5	3	4	3	3	5	3	4	4	3	4	4	3	4	3	2	5	6	5	5	6	6	5	2	4	5	6	4	5	5	5	6	5
2022-04-26 05:50:58	2022-04-26 06:00:40	0	100	581	1	2022-04-26 06:00:40	R_8BOw5KU0gaPeuY1	anonymous	NO	1	7	4	6	5	6	6	6	6	4	6	5	1	4	4	6	6	4	1	6	6	6	6	5	6	6	6	6	6	6	1	6	6	7	6	6	1	6	6	6
2022-04-26 05:50:52	2022-04-26 06:01:21	0	100	629	1	2022-04-26 06:01:22	R_2BrO9cCw7bBRpGE	anonymous	NO	1	4	4	4	6	4	2	6	4	4	6	6	1	4	4	4	4	4	4	7	4	4	5	4	5	4	6	4	4	4	4	4	4	4	4	6	4	4	3	4
2022-04-26 05:50:55	2022-04-26 06:02:52	0	100	717	1	2022-04-26 06:02:52	R_1JQrno24TCAzp4Y	anonymous	NO	1	4	4	5	4	2	4	5	5	6	5	6	3	3	3	3	3	2	4	4	4	4	5	5	3	4	3	5	3	5	2	6	6	5	6	5	3	6	6	6
2022-04-26 05:50:33	2022-04-26 06:03:57	0	100	803	1	2022-04-26 06:03:57	R_1N5sYMaG9gZEd5H	anonymous	NO	1	5	5	5	5	4	4	4	5	5	5	5	3	4	4	4	4	4	4	5	5	4	4	4	3	4	4	5	4	5	3	5	6	5	5	6	3	6	5	5
2022-04-26 05:51:15	2022-04-26 06:04:36	0	100	801	1	2022-04-26 06:04:37	R_305ERsQZFvZNIa0	anonymous	NO	1	5	4	5	5	5	5	5	2	3	3	2	3	4	5	5	4	5	4	5	6	4	5	2	2	6	6	5	6	5	2	6	6	5	5	6	2	2	3	3
2022-04-26 05:50:30	2022-04-26 06:04:40	0	100	849	1	2022-04-26 06:04:40	R_3GuFeI5SG38PkNe	anonymous	NO	1	5	5	4	2	5	6	5	4	4	2	5	3	1	2	3	3	2	5	6	3	2	3	3	2	3	5	4	3	6	3	5	5	5	5	5	2	6	5	6
2022-04-26 05:50:48	2022-04-26 06:04:47	0	100	838	1	2022-04-26 06:04:47	R_3KZce6tJXjXu4hQ	anonymous	NO	1	5	6	4	3	4	4	5	6	6	6	6	3	6	5	5	6	6	3	6	6	4	6	5	2	5	4	6	6	6	1	5	5	6	5	6	2	6	4	6
2022-04-26 05:51:19	2022-04-26 06:04:47	0	100	807	1	2022-04-26 06:04:47	R_2BlbXlhHgvzAuo1	anonymous	NO	1	1	1	1	5	1	7	1	4	5	4	5	6	1	1	1	1	1	7	1	4	1	4	2	4	6	7	6	4	7	2	7	4	4	4	7	4	4	7	6
2022-04-26 05:51:34	2022-04-26 06:05:30	0	100	836	1	2022-04-26 06:05:31	R_33xuBsis4efxD0t	anonymous	NO	1	5	3	2	5	3	4	2	2	3	2	4	4	1	1	4	4	1	4	2	1	4	4	4	7	3	4	4	4	2	1	6	5	5	4	5	2	4	4	2
2022-04-26 05:51:36	2022-04-26 06:05:48	0	100	852	1	2022-04-26 06:05:49	R_recjbVzJmrw4gnL	anonymous	NO	1	3	3	1	3	3	3	5	3	4	4	4	5	3	2	2	2	4	4	5	2	2	2	2	5	4	4	3	3	5	3	6	5	2	4	4	4	4	5	4
2022-04-26 05:52:21	2022-04-26 06:06:05	0	100	824	1	2022-04-26 06:06:05	R_1hRvqXiwFZLyqzI	anonymous	NO	1	5	5	4	4	6	2	6	7	6	6	5	1	4	4	4	4	4	4	5	4	5	5	6	4	6	6	5	5	6	2	7	7	5	7	7	1	6	7	7
2022-04-26 05:50:30	2022-04-26 06:06:59	0	100	989	1	2022-04-26 06:07:00	R_2PoJaOfrkfTYpVr	anonymous	NO	1	4	5	4	5	4	2	6	4	5	6	4	3	3	5	4	5	3	4	5	4	4	4	4	4	4	5	5	4	4	2	5	5	6	6	5	2	6	5	6
2022-04-26 05:52:13	2022-04-26 06:09:36	0	100	1043	1	2022-04-26 06:09:37	R_1mPFeTTWxUqBM6d	anonymous	NO	1	4	6	4	4	4	3	5	6	4	5	4	4	4	4	3	4	3	3	4	4	4	4	3	5	3	3	3	3	3	3	5	3	4	5	3	4	3	3	5
2022-04-26 06:20:00	2022-04-26 06:38:27	0	100	1106	1	2022-04-26 06:38:27	R_3jc8aKQeujVk5HF	anonymous	NO	1	4	7	2	4	2	5	3	6	4	5	4	5	2	3	4	5	4	3	4	4	4	4	4	3	3	4	5	5	3	4	4	4	5	5	7	5	5	6	6
2022-04-26 06:20:00	2022-04-26 06:38:39	0	100	1118	1	2022-04-26 06:38:39	R_2Yh6DkzX2u6R8IV	anonymous	NO	1	2	6	1	6	5	4	4	4	4	5	5	4	3	4	3	2	4	6	4	6	3	5	2	3	2	5	4	6	4	2	4	4	6	5	4	2	5	4	3
2022-04-28 00:04:02	2022-04-28 00:11:55	0	100	473	1	2022-04-28 00:11:56	R_zUpjqD4TrxXg7JL	anonymous	NO	1	4	4	4	4	4	4	4	4	4	4	4	1	4	4	4	5	4	4	4	4	4	4	4	4	5	4	4	4	4	4	5	4	6	4	5	4	4	6	7
2022-04-28 00:01:10	2022-04-28 00:12:19	0	100	669	1	2022-04-28 00:12:20	R_3j1fRnYo2y9cisu	anonymous	NO	1	4	4	4	4	4	4	4	4	5	4	4	4	4	4	4	4	4	4	4	4	4	4	4	6	4	5	4	5	5	4	4	4	5	4	6	4	5	5	5
2022-04-28 00:00:36	2022-04-28 00:13:32	0	100	776	1	2022-04-28 00:13:32	R_2S2nMTmEdSMkWT0	anonymous	NO	1	6	7	6	6	6	2	6	6	5	6	6	6	6	6	4	5	5	4	6	5	4	2	2	3	6	6	7	6	6	2	6	6	6	7	6	4	6	6	6
2022-04-28 00:00:41	2022-04-28 00:13:38	0	100	777	1	2022-04-28 00:13:39	R_20UVrLgV5CLW4DS	anonymous	NO	1	6	6	5	4	6	4	4	5	4	4	5	2	5	3	2	3	3	4	5	6	5	6	4	4	2	5	5	4	5	3	4	6	6	6	4	5	5	6	6
2022-04-28 00:00:35	2022-04-28 00:13:45	0	100	789	1	2022-04-28 00:13:45	R_10GGNhCeBbisy4E	anonymous	NO	1	7	3	4	4	3	4	3	3	5	6	3	4	5	2	5	2	3	4	5	5	3	3	3	6	2	4	2	2	3	5	4	4	6	2	3	5	6	4	4
2022-04-28 00:00:54	2022-04-28 00:13:47	0	100	773	1	2022-04-28 00:13:47	R_2SeGqin02VuoovI	anonymous	NO	1	2	4	4	4	4	4	4	2	4	2	6	4	4	4	4	4	4	4	3	4	3	1	2	6	2	6	4	4	5	4	5	4	5	6	6	2	4	4	4
2022-04-28 00:07:51	2022-04-28 00:14:22	0	100	390	1	2022-04-28 00:14:22	R_2qCuHsRUZrA5P7V	anonymous	NO	1	4	6	4	3	4	4	5	3	5	5	4	5	3	4	4	5	#NULL!	4	5	4	5	4	4	4	4	4	5	4	3	4	5	4	4	2	5	5	5	3	4
2022-04-28 00:08:06	2022-04-28 00:15:09	0	100	422	1	2022-04-28 00:15:09	R_3D1pgn7P3QwxeWT	anonymous	NO	1	7	6	5	7	6	5	6	6	6	7	4	5	4	4	6	6	7	6	6	7	5	3	7	6	6	6	5	6	5	6	6	6	5	7	5	6	6	7	6
2022-04-28 00:01:04	2022-04-28 00:16:08	0	100	903	1	2022-04-28 00:16:08	R_3Jip3rJ8K8or31f	anonymous	NO	1	4	5	4	5	6	4	6	6	5	6	7	3	7	4	4	5	4	3	4	6	7	4	4	4	5	7	5	4	7	2	4	7	7	7	4	2	4	7	7
2022-04-28 00:03:25	2022-04-28 00:16:50	0	100	804	1	2022-04-28 00:16:51	R_23fLHycolscB6n0	anonymous	NO	1	3	4	4	4	4	4	4	4	3	3	4	4	4	3	4	4	5	4	4	4	5	4	4	3	4	4	3	4	2	2	4	4	4	4	4	4	4	4	4
2022-04-28 00:01:23	2022-04-28 00:16:58	0	100	935	1	2022-04-28 00:16:59	R_1eRYgCzb5rS46It	anonymous	NO	1	6	7	6	4	6	2	7	7	6	6	6	1	6	5	6	7	6	2	7	5	6	6	7	5	5	5	6	6	6	2	6	6	6	7	6	2	7	7	6
2022-04-28 00:01:08	2022-04-28 00:17:39	0	100	991	1	2022-04-28 00:17:39	R_2aXEz2m8iSaZg1Z	anonymous	NO	1	6	5	5	6	5	4	5	6	4	5	5	5	4	4	3	4	3	5	6	4	4	3	6	4	3	4	5	5	5	3	4	6	6	6	6	5	6	6	4
2022-04-28 00:08:12	2022-04-28 00:18:56	0	100	644	1	2022-04-28 00:18:57	R_2rItpIYtrDCvqTc	anonymous	NO	1	2	3	3	6	5	6	4	4	5	5	5	4	4	5	4	5	6	5	2	6	4	5	4	5	6	4	5	5	6	4	4	5	5	7	4	4	7	6	6
2022-04-28 00:01:05	2022-04-28 00:19:03	0	100	1077	1	2022-04-28 00:19:03	R_1E6B03JhemEgPC4	anonymous	NO	1	4	5	4	4	5	4	5	7	7	7	4	4	4	1	5	4	1	7	4	4	4	4	5	3	4	4	6	4	4	4	7	5	5	7	4	1	4	6	5
2022-04-28 00:08:43	2022-04-28 00:19:57	0	100	674	1	2022-04-28 00:19:58	R_3ERrWyXgYxMOd5m	anonymous	NO	1	4	4	4	4	4	4	4	5	4	5	5	4	4	4	4	4	5	4	5	5	4	4	4	6	4	5	5	4	5	4	6	4	5	4	4	5	4	5	6
2022-04-28 00:07:42	2022-04-28 00:20:45	0	100	782	1	2022-04-28 00:20:45	R_O0zRFTM8yqGbDP3	anonymous	NO	1	5	5	4	5	5	3	6	6	6	6	6	3	5	4	5	3	5	4	6	4	7	5	5	5	5	5	5	6	5	3	6	6	5	5	6	2	5	6	4
2022-04-28 00:08:35	2022-04-28 00:21:21	0	100	766	1	2022-04-28 00:21:22	R_3QRgePfdXE0evNO	anonymous	NO	1	4	4	4	3	3	3	5	5	5	6	6	4	3	4	3	4	2	6	4	6	5	4	5	5	4	6	5	4	4	3	7	6	6	6	7	2	7	5	6
2022-04-28 00:08:57	2022-04-28 00:21:27	0	100	749	1	2022-04-28 00:21:27	R_272PHlsxPin5EV1	anonymous	NO	1	6	6	6	5	5	2	6	5	5	5	6	3	5	5	6	5	5	2	5	5	5	5	5	5	5	6	5	6	6	2	6	6	6	6	6	2	6	6	6
2022-04-28 00:08:19	2022-04-28 00:21:52	0	100	813	1	2022-04-28 00:21:52	R_OqzeoaoNKOb5pAt	anonymous	NO	1	7	4	4	4	4	4	4	7	6	6	4	3	4	4	4	4	4	4	4	2	4	4	4	4	4	4	3	4	6	2	6	4	4	4	4	3	6	4	6
2022-04-28 00:07:34	2022-04-28 00:22:13	0	100	879	1	2022-04-28 00:22:13	R_3J97x1OK53G53ww	anonymous	NO	1	6	5	4	6	6	2	6	6	5	6	6	2	5	6	6	6	4	2	4	6	4	6	6	2	6	6	6	6	6	2	6	6	6	6	6	3	6	6	6
2022-04-28 00:07:49	2022-04-28 00:22:16	0	100	866	1	2022-04-28 00:22:17	R_2YQEN4oN8D372vp	anonymous	NO	1	2	7	4	3	2	3	5	6	6	6	6	2	2	3	2	2	2	7	5	3	5	5	6	2	3	5	2	1	2	6	6	7	7	6	7	1	#NULL!	7	7
2022-04-28 00:07:36	2022-04-28 00:22:23	0	100	887	1	2022-04-28 00:22:24	R_1f7tRGrQ51R18di	anonymous	NO	1	4	5	4	5	5	4	4	6	5	5	7	3	3	4	4	4	4	4	4	5	3	4	3	2	5	4	5	4	4	3	6	6	6	6	4	2	6	3	4
2022-04-28 00:07:30	2022-04-28 00:24:28	0	100	1018	1	2022-04-28 00:24:29	R_1Hjbb9qqC2DeM4X	anonymous	NO	1	4	7	4	4	4	4	4	4	5	4	5	4	3	4	4	4	4	5	4	4	4	2	7	5	4	5	4	4	6	5	6	7	6	4	7	3	7	7	7
2022-04-28 00:07:52	2022-04-28 00:24:34	0	100	1001	1	2022-04-28 00:24:34	R_25QJhox6Vmsdwa4	anonymous	NO	1	1	6	2	5	3	4	2	5	4	4	4	3	1	1	2	2	2	4	4	5	1	1	5	6	2	3	4	3	4	5	5	6	6	6	4	5	6	4	4
2022-04-28 00:00:33	2022-04-28 00:27:50	0	100	1637	1	2022-04-28 00:27:50	R_1GUlT93qXjuWzet	anonymous	NO	1	6	6	5	6	6	2	6	4	4	6	6	2	4	4	4	4	4	5	5	4	4	5	5	2	6	6	4	6	6	2	4	4	7	4	6	2	7	7	6
2022-04-28 00:22:34	2022-04-28 00:31:10	0	100	516	1	2022-04-28 00:31:10	R_1jZzLE2SonY9J0p	anonymous	NO	1	6	7	6	6	6	2	6	6	6	7	7	2	6	6	6	6	6	2	6	6	6	5	5	4	6	6	5	6	6	2	7	7	7	7	7	3	7	7	7
2022-04-28 00:00:29	2022-04-28 00:31:41	0	100	1872	1	2022-04-28 00:31:42	R_1Loppw7QASNjpc6	anonymous	NO	1	4	5	4	5	5	4	4	5	5	5	5	3	4	4	4	4	4	3	4	4	4	5	4	3	5	6	5	4	5	4	5	5	6	6	4	3	6	6	6
2022-04-28 00:07:41	2022-04-28 00:31:43	0	100	1441	1	2022-04-28 00:31:43	R_215imTcCsJpjf3n	anonymous	NO	1	6	5	3	5	4	4	6	6	5	5	6	5	6	5	4	6	4	6	6	5	1	6	5	5	2	4	6	6	6	1	5	6	6	3	4	1	6	5	6
2022-04-28 00:22:42	2022-04-28 00:34:48	0	100	726	1	2022-04-28 00:34:49	R_2zPk1kwfPtF4yAJ	anonymous	NO	1	3	3	4	4	2	4	3	3	5	5	6	4	4	4	2	4	4	4	5	5	3	4	3	3	3	3	5	1	5	4	6	6	5	6	5	3	5	5	5
2022-04-28 00:24:17	2022-04-28 00:37:02	0	100	764	1	2022-04-28 00:37:02	R_2uCy7oUVQe9Fg6Z	anonymous	NO	1	6	7	5	6	5	2	6	6	5	5	5	2	6	6	5	6	6	2	5	5	4	4	4	6	5	5	5	6	6	2	6	6	5	6	6	2	6	6	6
2022-04-28 00:22:42	2022-04-28 00:41:22	0	100	1120	1	2022-04-28 00:41:23	R_2QAL42trQbtrKzY	anonymous	NO	1	1	6	1	1	1	1	1	5	5	5	4	4	1	1	1	1	1	1	1	2	1	2	2	4	1	4	1	2	1	5	4	4	4	4	4	5	6	6	4
2022-04-28 00:42:15	2022-04-28 00:44:01	0	100	105	1	2022-04-28 00:44:02	R_3HCdqHW2xFbzDUK	anonymous	NO	1	4	4	4	4	4	4	4	4	4	4	4	4	4	4	4	4	4	4	4	4	4	4	4	4	4	4	4	4	4	4	4	4	4	4	4	4	4	4	4
2022-04-28 00:37:42	2022-04-28 00:46:30	0	100	527	1	2022-04-28 00:46:30	R_3exlP01JMO56JfX	anonymous	NO	1	4	5	3	4	4	4	4	4	4	4	4	4	4	4	5	5	4	4	4	5	4	5	4	4	4	5	4	4	5	3	4	4	4	4	4	4	4	4	5
2022-04-28 00:23:25	2022-04-28 00:51:44	0	100	1699	1	2022-04-28 00:51:45	R_1jNy50K9d1XanKm	anonymous	NO	1	5	1	4	6	5	2	5	6	5	6	6	4	6	4	5	5	4	1	4	3	6	2	2	4	6	4	5	5	5	1	5	6	6	6	5	2	5	5	6
2022-04-28 01:00:40	2022-04-28 01:10:35	0	100	595	1	2022-04-28 01:10:35	R_33D7ypEuxn7IJ8U	anonymous	NO	1	6	6	6	6	6	3	6	5	6	6	6	3	6	5	3	3	5	6	6	6	5	5	6	5	6	6	6	5	6	3	7	6	6	6	6	3	6	6	6
2022-04-28 01:01:53	2022-04-28 01:11:46	0	100	593	1	2022-04-28 01:11:47	R_2PzBAhdx6PakjNL	anonymous	NO	1	6	6	6	6	6	4	5	5	6	6	7	2	5	6	4	5	4	2	5	5	4	4	3	3	4	4	4	6	6	3	5	5	5	5	6	4	6	6	6
2022-04-28 01:01:50	2022-04-28 01:11:54	0	100	604	1	2022-04-28 01:11:54	R_6lHP9mxdbiGRnhf	anonymous	NO	1	5	4	4	4	4	4	4	6	5	6	4	4	4	5	4	4	5	4	5	5	6	4	4	4	4	6	5	5	5	4	4	4	5	4	4	4	6	5	6
2022-04-28 01:01:55	2022-04-28 01:11:59	0	100	603	1	2022-04-28 01:11:59	R_1reLMmkHfZxkIgE	anonymous	NO	1	6	7	1	6	5	2	6	6	6	6	6	2	4	4	4	4	4	4	5	4	4	6	5	1	6	6	6	5	6	2	6	7	7	7	6	4	7	6	6
2022-04-28 01:01:32	2022-04-28 01:12:33	0	100	661	1	2022-04-28 01:12:34	R_sbeaXXIrDUcyK3v	anonymous	NO	1	5	5	4	4	4	4	5	6	5	6	6	4	5	5	4	4	5	5	4	5	4	5	6	6	4	5	5	4	6	4	6	6	4	6	5	4	5	6	6
2022-04-28 00:38:04	2022-04-28 01:12:58	0	100	2093	1	2022-04-28 01:12:58	R_uwXz5VilfMCkbXb	anonymous	NO	1	4	4	4	4	4	4	4	6	5	5	6	1	4	3	4	3	3	5	4	5	2	4	3	6	4	5	5	5	5	3	4	6	5	6	4	4	6	6	6
2022-04-28 01:02:31	2022-04-28 01:14:22	0	100	711	1	2022-04-28 01:14:23	R_1oqmIa7OHthHAVe	anonymous	NO	1	2	6	4	3	4	4	4	5	4	6	4	4	2	4	2	3	1	6	5	5	5	5	5	6	4	4	3	4	4	4	5	6	6	6	6	2	6	6	5
2022-04-28 01:01:32	2022-04-28 01:16:11	0	100	878	1	2022-04-28 01:16:11	R_2bHpbw9crAQKNBD	anonymous	NO	1	4	6	3	4	4	4	5	3	4	3	3	2	3	4	4	4	2	5	5	6	6	4	5	3	7	5	4	4	4	4	6	7	6	6	5	4	6	6	6
2022-04-28 01:02:04	2022-04-28 01:16:19	0	100	854	1	2022-04-28 01:16:20	R_qwjlhKJUwc90Bk5	anonymous	NO	1	2	4	3	3	2	5	3	3	3	4	1	3	4	3	1	3	1	6	1	1	2	4	3	5	3	5	3	3	3	4	3	2	4	4	1	7	5	5	4
2022-04-28 01:01:01	2022-04-28 01:16:52	0	100	951	1	2022-04-28 01:16:53	R_3JKPx3J4eQCW1ii	anonymous	NO	1	4	5	2	4	4	4	5	3	3	3	3	4	4	4	4	4	3	4	6	5	5	2	6	6	4	3	5	4	4	3	5	4	4	7	6	4	5	4	3
2022-04-28 01:01:05	2022-04-28 01:20:12	0	100	1146	1	2022-04-28 01:20:13	R_2rkmA566NT22COn	anonymous	NO	1	4	6	4	4	4	4	5	6	6	6	6	4	2	2	4	4	2	4	5	4	5	4	4	6	5	4	4	5	5	3	7	6	6	7	7	4	6	6	6
2022-04-28 01:01:24	2022-04-28 01:21:26	0	100	1201	1	2022-04-28 01:21:26	R_1nW14xMDrk8oRpA	anonymous	NO	1	7	7	5	7	7	2	7	6	6	6	6	1	6	6	6	6	5	2	6	4	6	7	5	4	6	6	6	6	6	2	6	6	6	6	6	2	6	7	7
2022-04-28 01:00:16	2022-04-28 01:22:05	0	100	1309	1	2022-04-28 01:22:06	R_1l9IxOHIOR2nWfv	anonymous	NO	1	4	4	4	3	4	4	4	5	4	4	6	3	3	4	4	4	4	4	4	4	4	5	5	3	4	4	5	4	4	4	5	5	6	6	5	2	6	6	6
2022-04-28 01:19:56	2022-04-28 01:22:52	0	100	175	1	2022-04-28 01:22:52	R_1FkZpQ9efHZSsb4	anonymous	NO	1	#NULL!	#NULL!	#NULL!	#NULL!	#NULL!	#NULL!	#NULL!	#NULL!	#NULL!	#NULL!	#NULL!	#NULL!	#NULL!	#NULL!	#NULL!	#NULL!	#NULL!	#NULL!	#NULL!	#NULL!	#NULL!	#NULL!	#NULL!	#NULL!	#NULL!	#NULL!	#NULL!	#NULL!	#NULL!	#NULL!	#NULL!	#NULL!	#NULL!	#NULL!	#NULL!	#NULL!	#NULL!	#NULL!	#NULL!
2022-04-28 01:22:00	2022-04-28 01:26:41	0	100	280	1	2022-04-28 01:26:42	R_6g6tBgjJBRGg397	anonymous	NO	1	6	#NULL!	#NULL!	5	#NULL!	#NULL!	#NULL!	2	#NULL!	#NULL!	#NULL!	4	1	#NULL!	#NULL!	1	#NULL!	4	#NULL!	#NULL!	#NULL!	4	7	#NULL!	#NULL!	#NULL!	#NULL!	#NULL!	#NULL!	#NULL!	#NULL!	#NULL!	6	7	#NULL!	4	#NULL!	#NULL!	#NULL!
2022-04-28 01:20:12	2022-04-28 01:28:14	0	100	482	1	2022-04-28 01:28:15	R_3MoggulPljvMMYr	anonymous	NO	1	#NULL!	#NULL!	4	#NULL!	4	#NULL!	#NULL!	4	#NULL!	#NULL!	#NULL!	#NULL!	5	3	#NULL!	#NULL!	3	#NULL!	#NULL!	6	#NULL!	#NULL!	3	#NULL!	#NULL!	#NULL!	#NULL!	#NULL!	3	#NULL!	#NULL!	#NULL!	#NULL!	#NULL!	3	#NULL!	6	3	7
2022-04-28 01:20:15	2022-04-28 01:31:27	0	100	672	1	2022-04-28 01:31:28	R_tRrSgkrXQhvFrcB	anonymous	NO	1	5	4	1	5	2	4	4	5	5	5	6	3	2	3	1	4	4	4	5	4	3	4	4	1	4	4	5	4	4	3	7	7	6	4	4	2	7	6	6
2022-04-28 01:20:58	2022-04-28 01:32:20	0	100	682	1	2022-04-28 01:32:21	R_3FOkGekfSdMm8r2	anonymous	NO	1	6	4	5	6	6	4	6	6	5	7	4	4	4	3	4	6	4	4	4	4	5	4	4	5	5	6	6	6	6	2	6	6	4	6	6	2	6	6	6
2022-04-28 01:19:52	2022-04-28 01:32:21	0	100	748	1	2022-04-28 01:32:21	R_9pqizUBfSyJZwm5	anonymous	NO	1	5	5	5	7	5	3	4	5	5	5	5	1	3	3	4	3	5	3	5	4	6	5	6	6	5	5	5	5	5	2	7	5	6	4	6	2	5	6	6
2022-04-28 01:21:12	2022-04-28 01:32:36	0	100	683	1	2022-04-28 01:32:37	R_W9uUkanoOAUbvMZ	anonymous	NO	1	2	2	2	2	3	5	2	4	3	4	4	5	2	2	3	4	3	4	3	4	3	1	5	4	4	2	3	4	3	4	3	3	3	3	4	5	4	4	4
2022-04-28 01:21:22	2022-04-28 01:32:51	0	100	689	1	2022-04-28 01:32:51	R_3QMDN3ui6Qyplg2	anonymous	NO	1	2	6	7	1	7	4	2	7	6	2	2	3	2	1	2	2	2	6	5	1	1	5	6	2	5	5	5	2	2	5	6	6	7	7	5	5	7	5	7
2022-04-28 01:21:36	2022-04-28 01:34:40	0	100	783	1	2022-04-28 01:34:41	R_25KtbdmysPZh6q8	anonymous	NO	1	4	2	4	4	2	2	6	4	4	4	4	2	1	7	1	4	4	6	4	6	3	2	4	7	2	4	7	7	7	3	6	6	6	6	5	1	3	2	6
2022-04-28 01:25:35	2022-04-28 01:36:01	0	100	626	1	2022-04-28 01:36:02	R_3NErf2EfnE4tUXT	anonymous	NO	1	1	1	1	1	1	7	1	1	1	4	1	7	1	1	1	1	1	7	1	1	1	1	1	7	1	1	1	1	1	7	7	7	1	7	7	1	7	1	4
2022-04-28 01:20:48	2022-04-28 01:36:23	0	100	934	1	2022-04-28 01:36:23	R_2SuUNKKjsfkGrNf	anonymous	NO	1	5	5	6	4	4	3	5	5	4	4	5	4	4	5	5	6	5	3	4	6	5	3	5	3	3	4	4	4	5	4	5	5	6	5	6	3	6	7	6
2022-04-28 02:21:40	2022-04-28 09:45:08	0	100	26607	1	2022-04-28 09:45:08	R_1EjuiNpvVkcMcv1	anonymous	NO	1	3	6	4	6	6	2	6	6	6	6	6	2	3	3	3	3	3	4	5	5	5	6	6	2	5	6	6	6	6	1	6	6	6	7	6	5	7	7	7
2022-04-29 00:53:38	2022-04-29 00:59:14	0	100	335	1	2022-04-29 00:59:15	R_2b0Ld5IDCzHwZzi	anonymous	NO	1	3	6	4	5	4	4	4	3	6	3	3	#NULL!	3	4	#NULL!	3	#NULL!	4	#NULL!	#NULL!	4	3	3	4	#NULL!	4	4	3	4	4	4	4	3	4	4	#NULL!	5	#NULL!	6
2022-04-29 00:53:49	2022-04-29 00:59:29	0	100	339	1	2022-04-29 00:59:29	R_3e2gIoeUfY50692	anonymous	NO	1	6	3	4	3	6	5	4	6	7	4	6	5	7	5	4	5	6	5	6	6	5	5	6	4	7	4	5	3	6	2	7	6	6	7	6	3	3	3	4
2022-04-29 00:53:24	2022-04-29 00:59:33	0	100	368	1	2022-04-29 00:59:33	R_3PAJSh2vJjeB5Po	anonymous	NO	1	#NULL!	7	5	6	5	1	1	6	6	6	6	1	4	4	2	1	1	4	7	#NULL!	4	4	#NULL!	#NULL!	#NULL!	4	7	#NULL!	7	4	6	7	7	7	6	#NULL!	#NULL!	#NULL!	#NULL!
2022-04-29 00:53:23	2022-04-29 00:59:42	0	100	378	1	2022-04-29 00:59:42	R_C8fDZvPDlZwQJ5n	anonymous	NO	1	#NULL!	#NULL!	#NULL!	#NULL!	#NULL!	#NULL!	5	#NULL!	6	#NULL!	#NULL!	#NULL!	#NULL!	5	#NULL!	#NULL!	6	#NULL!	#NULL!	#NULL!	#NULL!	#NULL!	#NULL!	2	#NULL!	#NULL!	6	#NULL!	6	#NULL!	#NULL!	#NULL!	#NULL!	#NULL!	6	#NULL!	7	#NULL!	7
2022-04-29 00:53:42	2022-04-29 00:59:56	0	100	374	1	2022-04-29 00:59:57	R_z5YsrKfMCBj9pm1	anonymous	NO	1	4	4	4	1	4	4	4	4	4	7	4	4	4	4	4	1	4	4	3	4	4	4	4	7	4	4	4	4	4	2	4	7	6	4	4	2	7	4	4
2022-04-29 00:53:21	2022-04-29 01:00:06	0	100	404	1	2022-04-29 01:00:06	R_VXfesg0mM8J2277	anonymous	NO	1	6	6	6	6	6	1	6	6	6	6	6	1	6	6	6	6	6	4	6	6	6	4	4	2	4	4	6	6	6	1	6	4	6	6	4	1	6	6	6
2022-04-29 00:54:47	2022-04-29 01:00:34	0	100	347	1	2022-04-29 01:00:34	R_77K9hcyfBFWllPX	anonymous	NO	1	4	4	3	4	3	4	4	4	4	4	4	2	4	4	4	4	4	4	4	4	4	4	4	4	4	4	4	4	4	3	4	4	4	4	4	4	4	5	4
2022-04-29 00:53:31	2022-04-29 01:01:01	0	100	449	1	2022-04-29 01:01:01	R_2zJexa36hPPiRYd	anonymous	NO	1	4	4	4	4	4	4	4	4	5	4	4	4	4	4	4	4	4	4	5	4	4	4	4	4	4	4	6	5	6	4	4	4	3	4	4	4	3	4	4
2022-04-29 00:54:27	2022-04-29 01:01:03	0	100	395	1	2022-04-29 01:01:03	R_2aExKLCaCTPF8L8	anonymous	NO	1	4	4	4	4	4	4	4	4	4	3	4	1	4	4	5	3	4	4	4	4	4	4	4	4	4	4	4	4	4	4	4	4	4	4	4	1	4	4	3
2022-04-29 00:53:25	2022-04-29 01:01:23	0	100	477	1	2022-04-29 01:01:23	R_xhCEzEGhTar3D9v	anonymous	NO	1	4	4	4	4	6	3	4	4	4	4	4	4	4	4	4	4	4	4	4	4	4	4	4	2	4	4	4	4	4	4	4	7	6	4	4	1	6	6	4
2022-04-29 00:53:23	2022-04-29 01:01:33	0	100	490	1	2022-04-29 01:01:33	R_3p55QlfyZe8N78P	anonymous	NO	1	4	3	1	4	3	4	3	6	5	5	5	1	3	3	3	3	3	1	2	3	1	1	2	6	4	3	4	4	3	4	6	5	3	6	4	2	4	3	6
2022-04-29 00:53:35	2022-04-29 01:01:38	0	100	482	1	2022-04-29 01:01:38	R_2dxRo9ldYWyURpR	anonymous	NO	1	6	5	5	5	4	4	4	3	3	5	4	3	5	5	3	5	4	5	4	4	3	3	3	3	4	5	3	5	3	3	5	5	6	4	4	5	5	3	5
2022-04-29 00:53:34	2022-04-29 01:02:20	0	100	525	1	2022-04-29 01:02:20	R_29oYsT9AvpmRWLS	anonymous	NO	1	5	4	5	2	4	4	1	1	4	2	2	1	5	2	3	4	3	2	2	4	2	6	5	2	4	2	4	4	5	2	4	5	1	1	6	4	7	6	3
2022-04-29 00:53:46	2022-04-29 01:03:05	0	100	559	1	2022-04-29 01:03:06	R_Pul3Qk6elLOidGN	anonymous	NO	1	4	4	4	4	4	4	4	4	4	4	4	4	4	4	4	4	4	4	4	4	4	4	4	4	4	4	4	4	4	4	4	4	4	4	4	4	4	4	4
2022-04-29 00:53:25	2022-04-29 01:03:19	0	100	594	1	2022-04-29 01:03:20	R_3qfFRGJ1CV9oTOw	anonymous	NO	1	7	7	5	5	6	5	6	6	5	4	4	2	7	4	7	5	5	4	4	6	4	5	4	1	4	4	4	4	4	1	7	6	6	7	6	4	7	7	7
2022-04-29 00:53:26	2022-04-29 01:03:36	0	100	610	1	2022-04-29 01:03:37	R_3Gy19aOhnCKSc1S	anonymous	NO	1	5	5	4	5	5	4	5	6	4	6	4	4	1	4	4	4	4	5	4	4	4	4	4	6	5	4	4	1	1	1	5	6	6	6	6	5	6	5	5
2022-04-29 00:53:22	2022-04-29 01:03:55	0	100	633	1	2022-04-29 01:03:55	R_24qu8WbK9xNsveZ	anonymous	NO	1	1	4	1	2	1	4	1	1	4	5	4	4	1	1	1	1	1	4	2	4	1	1	1	6	2	5	4	5	4	4	4	5	5	6	4	4	5	4	4
2022-04-29 00:53:24	2022-04-29 01:06:22	0	100	777	1	2022-04-29 01:06:22	R_1M3yUUs8aDSE50B	anonymous	NO	1	7	6	5	7	6	2	7	6	6	5	6	2	2	3	3	3	3	2	4	5	4	3	5	6	6	6	6	6	6	1	6	7	7	6	6	3	6	6	6
2022-04-29 00:56:06	2022-04-29 01:07:20	0	100	673	1	2022-04-29 01:07:20	R_1kICrh5o0CbEEV5	anonymous	NO	1	4	4	2	4	4	4	4	4	4	4	5	4	4	2	4	5	3	4	4	4	4	4	3	4	4	5	4	5	4	3	2	3	4	4	4	4	4	5	4
2022-04-29 00:53:34	2022-04-29 01:07:35	0	100	840	1	2022-04-29 01:07:35	R_3QRVCKMoB1BLiWN	anonymous	NO	1	5	6	5	6	4	3	4	4	6	6	4	4	5	5	4	4	5	3	4	5	4	6	5	2	4	5	6	4	4	2	6	6	6	5	4	4	6	6	6
2022-04-29 00:53:24	2022-04-29 01:08:52	0	100	928	1	2022-04-29 01:08:53	R_3lRoO1dmq58NKvx	anonymous	NO	1	5	5	4	5	5	3	6	6	4	5	5	3	4	4	5	5	4	2	4	4	5	5	5	3	5	5	6	6	6	2	5	6	6	5	5	2	6	6	6
2022-04-28 05:47:00	2022-04-29 03:39:26	0	100	78745	1	2022-04-29 03:39:26	R_2Vkjm67gRTb4Jii	anonymous	NO	1	#NULL!	#NULL!	#NULL!	#NULL!	#NULL!	#NULL!	#NULL!	#NULL!	#NULL!	#NULL!	#NULL!	#NULL!	#NULL!	#NULL!	#NULL!	#NULL!	#NULL!	#NULL!	#NULL!	#NULL!	#NULL!	#NULL!	#NULL!	#NULL!	#NULL!	#NULL!	#NULL!	#NULL!	#NULL!	#NULL!	#NULL!	#NULL!	#NULL!	#NULL!	#NULL!	#NULL!	#NULL!	#NULL!	#NULL!
2022-04-29 03:37:54	2022-04-29 03:41:58	0	100	244	1	2022-04-29 03:41:59	R_2CJnd3LQdgfEpED	anonymous	NO	1	4	4	4	4	4	4	4	4	4	4	4	4	4	4	4	4	4	4	4	4	4	4	4	4	4	4	4	4	4	4	4	4	4	4	4	4	4	4	4
2022-04-29 03:37:11	2022-04-29 03:43:25	0	100	374	1	2022-04-29 03:43:26	R_40ib3kPmkNJK8Wl	anonymous	NO	1	#NULL!	#NULL!	4	4	#NULL!	#NULL!	#NULL!	#NULL!	4	4	3	4	4	4	#NULL!	#NULL!	#NULL!	4	#NULL!	#NULL!	4	#NULL!	1	4	#NULL!	4	#NULL!	#NULL!	#NULL!	#NULL!	#NULL!	#NULL!	#NULL!	#NULL!	#NULL!	#NULL!	5	#NULL!	#NULL!
2022-04-29 03:38:27	2022-04-29 03:43:32	0	100	304	1	2022-04-29 03:43:33	R_ePToXA4BMiQxhjH	anonymous	NO	1	6	6	7	7	7	3	7	7	7	7	7	1	7	#NULL!	6	7	7	5	7	7	7	7	#NULL!	7	7	7	7	7	6	7	7	6	7	5	7	7	7	7	7
2022-04-29 03:37:22	2022-04-29 03:44:12	0	100	410	1	2022-04-29 03:44:13	R_2OVeM3M6pW1sFas	anonymous	NO	1	6	5	5	5	4	4	6	5	5	4	5	4	5	4	4	5	5	5	4	4	5	4	4	4	5	5	4	5	5	4	6	5	5	5	4	4	5	5	6
2022-04-29 03:37:30	2022-04-29 03:44:24	0	100	414	1	2022-04-29 03:44:27	R_1PdBkhnBcLQjETP	anonymous	NO	1	5	3	4	3	4	4	5	5	3	5	5	5	3	3	5	5	5	3	5	2	5	5	4	4	4	3	5	3	3	3	5	6	5	6	4	6	5	4	4
2022-04-29 03:37:31	2022-04-29 03:44:31	0	100	420	1	2022-04-29 03:44:31	R_1K0Yhtj1BZgz28q	anonymous	NO	1	7	5	7	6	7	7	7	7	6	7	7	7	6	7	7	7	7	7	7	5	7	7	6	7	7	7	7	7	7	6	7	5	7	7	6	7	6	7	7
2022-04-29 03:37:30	2022-04-29 03:44:36	0	100	425	1	2022-04-29 03:44:36	R_ZgEQ7pLzIo7dXNL	anonymous	NO	1	7	7	7	7	7	#NULL!	7	7	7	7	#NULL!	1	#NULL!	7	#NULL!	#NULL!	#NULL!	#NULL!	#NULL!	7	#NULL!	7	#NULL!	#NULL!	7	3	#NULL!	7	7	#NULL!	#NULL!	7	#NULL!	#NULL!	7	1	#NULL!	#NULL!	#NULL!
2022-04-29 03:37:21	2022-04-29 03:44:38	0	100	436	1	2022-04-29 03:44:38	R_1gFmLISCsC9E8I4	anonymous	NO	1	1	7	7	7	7	7	7	7	7	7	7	7	7	7	7	7	7	7	7	7	7	7	7	7	7	1	7	7	7	1	7	7	7	7	7	7	7	7	7
2022-04-29 03:37:19	2022-04-29 03:44:45	0	100	445	1	2022-04-29 03:44:45	R_33atyEGU8VIjHj6	anonymous	NO	1	#NULL!	#NULL!	6	6	#NULL!	4	6	6	6	6	7	#NULL!	#NULL!	#NULL!	#NULL!	6	4	#NULL!	#NULL!	7	2	#NULL!	#NULL!	2	#NULL!	#NULL!	#NULL!	#NULL!	6	#NULL!	#NULL!	6	#NULL!	#NULL!	6	2	7	#NULL!	#NULL!
2022-04-29 03:37:12	2022-04-29 03:44:48	0	100	456	1	2022-04-29 03:44:49	R_3qIneaqK7WnzykZ	anonymous	NO	1	7	#NULL!	#NULL!	7	7	#NULL!	7	7	7	#NULL!	7	6	4	#NULL!	#NULL!	#NULL!	#NULL!	2	7	6	#NULL!	#NULL!	#NULL!	#NULL!	6	#NULL!	#NULL!	#NULL!	7	1	7	7	7	7	7	2	#NULL!	#NULL!	7
2022-04-29 03:37:33	2022-04-29 03:44:49	0	100	436	1	2022-04-29 03:44:50	R_12QLxyoOACIjUwP	anonymous	NO	1	7	7	7	7	7	7	7	7	7	7	7	2	7	7	7	7	7	1	#NULL!	3	6	6	#NULL!	6	7	7	7	7	7	7	7	7	7	7	7	7	7	7	7
2022-04-29 03:38:05	2022-04-29 03:45:01	0	100	415	1	2022-04-29 03:45:01	R_1F9FbGFCdW05XR4	anonymous	NO	1	#NULL!	#NULL!	#NULL!	6	#NULL!	#NULL!	6	#NULL!	7	#NULL!	#NULL!	#NULL!	6	2	6	#NULL!	#NULL!	#NULL!	#NULL!	3	#NULL!	#NULL!	#NULL!	7	#NULL!	#NULL!	#NULL!	#NULL!	#NULL!	#NULL!	#NULL!	#NULL!	#NULL!	#NULL!	#NULL!	3	#NULL!	7	7
2022-04-29 03:37:18	2022-04-29 03:45:05	0	100	467	1	2022-04-29 03:45:05	R_3pfEhLiEPEhu4Jj	anonymous	NO	1	#NULL!	#NULL!	#NULL!	6	6	3	#NULL!	7	#NULL!	7	6	#NULL!	#NULL!	5	4	6	5	4	4	#NULL!	5	#NULL!	#NULL!	6	5	6	5	#NULL!	#NULL!	4	#NULL!	6	6	6	#NULL!	2	7	#NULL!	5
2022-04-29 03:37:20	2022-04-29 03:45:19	0	100	479	1	2022-04-29 03:45:20	R_3e3VjwUmpdzVfT8	anonymous	NO	1	1	1	1	1	1	1	6	1	1	1	1	1	#NULL!	1	4	4	1	1	1	4	1	4	1	1	1	1	1	1	7	1	1	1	1	1	1	7	1	1	1
2022-04-29 03:37:17	2022-04-29 03:45:48	0	100	511	1	2022-04-29 03:45:49	R_1lsn0s6yB5uY3AW	anonymous	NO	1	6	6	5	6	#NULL!	2	#NULL!	#NULL!	6	6	#NULL!	2	#NULL!	6	#NULL!	#NULL!	#NULL!	#NULL!	#NULL!	#NULL!	#NULL!	7	#NULL!	2	7	#NULL!	6	#NULL!	7	#NULL!	6	#NULL!	6	#NULL!	6	#NULL!	#NULL!	7	6
2022-04-29 03:37:54	2022-04-29 03:45:56	0	100	482	1	2022-04-29 03:45:57	R_etcdW7sciSHVy1j	anonymous	NO	1	5	#NULL!	#NULL!	6	#NULL!	2	#NULL!	7	7	7	7	2	4	#NULL!	4	4	5	#NULL!	#NULL!	#NULL!	#NULL!	#NULL!	3	4	#NULL!	4	#NULL!	#NULL!	7	2	7	#NULL!	7	7	7	1	#NULL!	5	7
2022-04-29 03:37:33	2022-04-29 03:46:19	0	100	525	1	2022-04-29 03:46:19	R_ewEufLVWHcgrJyF	anonymous	NO	1	7	5	7	7	7	2	7	7	7	6	7	1	7	7	7	7	7	1	6	6	5	7	5	7	3	5	7	7	6	1	7	7	7	7	7	1	7	7	7
2022-04-29 03:37:22	2022-04-29 03:47:33	0	100	610	1	2022-04-29 03:47:33	R_3r0U9cK21WMSPpy	anonymous	NO	1	4	4	4	4	6	2	3	4	4	5	5	4	3	3	4	3	3	5	3	3	4	3	3	3	3	4	4	4	4	4	5	4	3	5	4	5	5	4	5
2022-04-29 03:37:10	2022-04-29 03:49:19	0	100	728	1	2022-04-29 03:49:20	R_1mQpTYoXVm30tsX	anonymous	NO	1	3	3	2	6	5	4	3	7	7	6	5	1	4	5	4	2	3	1	5	6	5	4	7	2	5	5	5	3	3	3	6	7	7	7	6	2	7	7	7
2022-05-02 02:33:33	2022-05-02 02:46:47	0	100	793	1	2022-05-02 02:46:47	R_b4rL2X0h0GbbNcZ	anonymous	NO	1	4	6	3	4	4	4	5	4	4	4	4	3	1	4	1	4	4	4	3	4	3	4	3	5	5	6	5	4	4	3	5	5	5	5	4	5	5	3	5
2022-05-02 02:33:47	2022-05-02 02:46:56	0	100	789	1	2022-05-02 02:46:56	R_3qjHXgRa0C1d5IZ	anonymous	NO	1	6	6	4	5	6	4	6	6	6	6	6	2	5	6	4	4	6	2	4	4	4	4	4	3	5	6	4	6	6	2	5	5	6	4	6	5	7	7	6
2022-05-02 02:33:51	2022-05-02 02:49:31	0	100	939	1	2022-05-02 02:49:31	R_2QDwyPSoJN66WdM	anonymous	NO	1	4	4	4	4	4	3	4	5	5	4	6	4	5	4	5	5	4	3	4	4	4	4	4	6	5	7	6	5	5	1	6	5	6	5	4	2	5	4	5
2022-05-02 02:53:35	2022-05-02 02:57:34	0	100	239	1	2022-05-02 02:57:34	R_234gv0aesGKw292	anonymous	NO	1	4	4	4	4	4	4	4	4	4	4	4	4	4	4	4	4	4	4	4	4	4	4	4	4	4	4	4	4	4	4	4	4	4	4	4	4	4	4	4
2022-05-02 01:29:42	2022-05-02 02:58:33	0	100	5331	1	2022-05-02 02:58:33	R_O2UKjm4EOk6Bq7L	anonymous	NO	1	5	5	5	5	6	2	4	5	5	4	5	4	4	4	4	4	2	5	4	4	5	4	4	5	5	5	5	4	6	2	4	4	5	5	7	4	6	7	6
2022-05-02 03:52:58	2022-05-02 04:01:33	0	100	515	1	2022-05-02 04:01:34	R_2wt0ljD9Wo384JQ	anonymous	NO	1	4	4	4	4	4	4	4	4	4	4	3	4	4	4	4	4	4	6	4	4	4	2	3	4	4	4	3	4	2	4	5	4	3	3	4	6	4	4	3
2022-05-02 03:52:58	2022-05-02 04:01:36	0	100	518	1	2022-05-02 04:01:37	R_7QXclnJQTUQeMdb	anonymous	NO	1	2	3	4	6	4	4	4	3	4	4	3	4	4	3	5	3	4	4	4	4	4	5	3	5	5	4	3	6	5	2	4	4	3	5	4	3	5	5	5
2022-05-02 03:53:04	2022-05-02 04:01:59	0	100	534	1	2022-05-02 04:01:59	R_sZKaBf01m9SfoGJ	anonymous	NO	1	7	#NULL!	#NULL!	#NULL!	#NULL!	#NULL!	7	#NULL!	#NULL!	#NULL!	#NULL!	#NULL!	#NULL!	#NULL!	#NULL!	#NULL!	#NULL!	#NULL!	#NULL!	#NULL!	7	#NULL!	#NULL!	#NULL!	#NULL!	#NULL!	#NULL!	#NULL!	4	#NULL!	#NULL!	#NULL!	#NULL!	#NULL!	#NULL!	#NULL!	#NULL!	#NULL!	#NULL!
2022-05-02 03:57:10	2022-05-02 04:02:46	0	100	335	1	2022-05-02 04:02:47	R_1LjV5KaQBwRVbf0	anonymous	NO	1	4	4	4	4	4	4	4	4	4	4	4	4	4	4	4	4	4	4	4	4	4	4	4	4	4	4	4	4	4	4	4	4	4	4	4	4	4	4	4
2022-05-02 03:53:00	2022-05-02 04:03:30	0	100	630	1	2022-05-02 04:03:31	R_1LZMLkDT9Law6ZE	anonymous	NO	1	6	5	6	6	6	6	6	6	6	6	6	4	6	6	5	7	4	3	6	6	6	6	5	6	6	7	6	7	6	1	7	6	5	6	6	1	6	6	6
2022-05-02 03:53:00	2022-05-02 04:05:23	0	100	742	1	2022-05-02 04:05:24	R_3q7OrBf1fpd4jPE	anonymous	NO	1	5	6	5	6	6	4	5	6	6	6	6	4	5	4	4	4	4	4	5	5	5	5	5	2	6	5	6	6	6	2	6	6	7	6	5	2	6	6	6
2022-05-02 03:57:32	2022-05-02 04:05:51	0	100	499	1	2022-05-02 04:05:51	R_1CwGxrt54Ey3JG5	anonymous	NO	1	2	6	4	4	5	6	4	2	4	3	1	6	1	1	4	1	4	7	1	4	3	4	4	4	4	2	5	4	4	4	4	4	5	4	4	4	4	2	4
2022-05-02 03:52:58	2022-05-02 04:06:16	0	100	797	1	2022-05-02 04:06:16	R_3D2rif4x1E3C2cE	anonymous	NO	1	4	5	5	6	5	3	5	5	5	4	5	4	3	5	3	4	4	3	5	4	4	2	4	6	5	5	5	5	6	4	5	5	6	5	5	6	6	5	5
2022-05-02 03:52:55	2022-05-02 04:06:17	0	100	802	1	2022-05-02 04:06:18	R_emI3EKb5ePrX9bX	anonymous	NO	1	4	5	4	4	4	4	4	6	5	5	5	2	5	5	4	5	5	3	4	5	5	4	4	4	5	6	5	5	6	2	6	6	4	6	5	4	7	6	5
2022-05-02 03:57:20	2022-05-02 04:06:34	0	100	554	1	2022-05-02 04:06:35	R_1mkkvspJQW2zP3a	anonymous	NO	1	7	1	7	1	4	1	7	1	4	1	4	1	1	7	4	7	1	1	4	7	7	4	7	7	7	1	7	1	1	1	4	4	7	7	1	7	1	4	1
2022-05-02 03:57:06	2022-05-02 04:08:08	0	100	662	1	2022-05-02 04:08:08	R_3iDazVeKfMMdSrm	anonymous	NO	1	1	7	1	1	1	7	1	1	1	1	1	7	1	1	1	1	1	1	1	1	1	1	1	1	1	1	1	1	1	1	1	1	1	1	1	1	1	1	1
2022-05-02 03:56:22	2022-05-02 04:08:20	0	100	718	1	2022-05-02 04:08:21	R_2PtkpNBNEeBi0vN	anonymous	NO	1	6	2	4	4	4	2	5	6	6	6	6	4	6	6	4	4	4	4	6	4	6	4	4	4	4	4	6	6	6	6	4	6	6	4	6	2	6	6	6
2022-05-02 03:53:02	2022-05-02 04:08:49	0	100	946	1	2022-05-02 04:08:50	R_32Se5NezuRRzizj	anonymous	NO	1	4	5	6	3	5	4	6	5	6	6	6	4	2	2	2	4	4	6	4	3	3	2	4	6	5	4	5	5	5	4	5	6	3	4	5	7	6	6	7
2022-05-02 03:55:14	2022-05-02 04:09:21	0	100	847	1	2022-05-02 04:09:21	R_1QMXINzNsCI40vE	anonymous	NO	1	6	5	6	4	6	4	5	6	6	6	7	4	4	4	3	4	2	4	7	4	5	5	4	4	6	7	6	6	6	2	7	7	6	5	7	2	7	7	7
2022-05-02 03:52:59	2022-05-02 04:10:18	0	100	1038	1	2022-05-02 04:10:18	R_2QG2UyRbirHoXPj	anonymous	NO	1	6	6	6	6	6	2	6	6	6	6	2	2	6	6	4	6	6	1	6	6	6	4	6	4	6	6	6	6	6	1	6	6	6	6	6	1	6	6	6
2022-05-02 03:57:30	2022-05-02 04:11:58	0	100	867	1	2022-05-02 04:11:58	R_3pojz5AzQyys7So	anonymous	NO	1	7	7	7	7	7	7	7	7	7	7	7	1	7	5	6	7	7	1	7	7	7	7	7	1	7	7	7	7	7	1	7	7	7	7	7	7	7	7	7
2022-05-02 03:57:09	2022-05-02 04:12:06	0	100	896	1	2022-05-02 04:12:06	R_UF7aumjDujKL4CR	anonymous	NO	1	4	5	5	4	4	4	4	3	2	4	2	4	4	4	4	4	4	4	4	5	4	4	4	3	4	5	4	2	5	4	6	4	4	4	4	4	3	4	4
2022-05-02 03:57:09	2022-05-02 04:18:13	0	100	1263	1	2022-05-02 04:18:14	R_1lirMNq2SgN5lJS	anonymous	NO	1	3	2	1	3	4	4	1	2	2	1	2	4	2	1	1	1	4	4	1	4	2	2	1	1	1	2	1	2	1	6	3	3	2	2	4	4	3	1	3
2022-05-02 04:03:23	2022-05-02 04:18:48	0	100	925	1	2022-05-02 04:18:49	R_1ILyY2QxywlpJ0w	anonymous	NO	1	5	1	2	4	#NULL!	4	#NULL!	3	#NULL!	#NULL!	#NULL!	7	5	#NULL!	2	1	#NULL!	6	5	4	2	4	#NULL!	4	#NULL!	#NULL!	2	#NULL!	#NULL!	2	2	#NULL!	6	#NULL!	4	5	#NULL!	3	#NULL!
2022-05-02 03:57:11	2022-05-02 04:18:53	0	100	1302	1	2022-05-02 04:18:54	R_32OQMuWvNrixIk2	anonymous	NO	1	2	2	1	5	1	2	4	2	5	3	1	2	2	1	1	1	3	1	2	2	1	4	2	5	3	2	5	1	3	7	4	5	3	4	2	4	7	4	3
2022-05-02 03:58:37	2022-05-02 04:22:22	0	100	1424	1	2022-05-02 04:22:22	R_Td498ZBC7HBjmJH	anonymous	NO	1	4	5	4	5	5	4	5	4	5	5	5	4	5	5	5	4	4	4	4	5	4	4	5	5	6	5	4	4	6	1	6	7	5	7	6	5	6	5	5
2022-05-02 03:58:18	2022-05-02 04:26:01	0	100	1662	1	2022-05-02 04:26:01	R_dogLvIgYYHm4npT	anonymous	NO	1	3	3	4	4	4	3	4	4	4	4	3	4	2	3	4	2	2	2	4	5	4	4	4	4	4	5	4	4	4	4	6	5	5	4	4	4	4	5	3
2022-05-02 06:25:58	2022-05-02 06:28:29	0	100	151	1	2022-05-02 06:28:29	R_D93b1NuzqLDXjqN	anonymous	NO	1	4	2	5	3	5	3	5	3	4	1	7	5	3	2	4	3	3	6	6	3	4	4	4	4	3	1	5	4	4	2	4	5	3	4	5	4	4	6	3
2022-05-02 06:22:50	2022-05-02 06:30:20	0	100	449	1	2022-05-02 06:30:20	R_1FlUKZkW8v7Eiv9	anonymous	NO	1	4	4	4	4	4	4	4	4	4	4	4	4	4	4	4	4	4	4	4	4	4	4	4	4	4	4	4	4	4	4	4	4	4	4	4	4	4	4	4
2022-05-02 06:27:42	2022-05-02 06:30:23	0	100	160	1	2022-05-02 06:30:24	R_3sufIJAGHoviDbw	anonymous	NO	1	#NULL!	#NULL!	#NULL!	#NULL!	4	#NULL!	4	#NULL!	#NULL!	#NULL!	#NULL!	#NULL!	#NULL!	#NULL!	4	4	#NULL!	#NULL!	#NULL!	#NULL!	#NULL!	#NULL!	#NULL!	#NULL!	#NULL!	#NULL!	#NULL!	#NULL!	#NULL!	4	#NULL!	#NULL!	#NULL!	#NULL!	#NULL!	#NULL!	#NULL!	#NULL!	#NULL!
2022-05-02 06:25:52	2022-05-02 06:33:12	0	100	439	1	2022-05-02 06:33:12	R_xErD41v3bdbAPqV	anonymous	NO	1	4	4	4	4	4	4	6	6	6	6	5	4	4	4	4	5	4	4	4	5	4	4	4	4	4	5	6	4	4	5	6	6	6	6	5	4	5	7	6
2022-05-02 06:23:51	2022-05-02 06:33:57	0	100	605	1	2022-05-02 06:33:57	R_ZsoyzryfwNpwZUd	anonymous	NO	1	1	1	1	1	1	7	2	1	1	2	2	7	1	1	1	1	1	7	1	1	1	1	1	7	1	1	1	1	1	7	1	1	1	1	1	7	1	4	1
2022-05-02 06:27:30	2022-05-02 06:34:52	0	100	441	1	2022-05-02 06:34:52	R_YaJAAoL53aSbLrP	anonymous	NO	1	4	4	6	4	4	4	4	4	4	4	4	5	4	4	4	4	4	4	4	4	4	5	6	4	6	6	4	4	4	4	4	4	4	4	4	4	4	4	4
2022-05-02 06:26:03	2022-05-02 06:35:53	0	100	590	1	2022-05-02 06:35:54	R_1r8LOdbDQ62v5oJ	anonymous	NO	1	6	2	4	5	5	3	3	5	5	4	5	3	4	3	5	4	2	4	4	5	3	5	4	4	4	5	4	3	5	2	3	5	4	4	4	4	5	4	4
2022-05-02 06:29:24	2022-05-02 06:36:54	0	100	449	1	2022-05-02 06:36:54	R_1KuIQRrG7qhRwet	anonymous	NO	1	#NULL!	4	3	#NULL!	4	4	3	4	4	#NULL!	4	4	4	1	2	4	4	#NULL!	4	1	4	#NULL!	4	4	4	4	4	#NULL!	#NULL!	4	#NULL!	#NULL!	2	1	3	4	2	4	5
2022-05-02 06:26:04	2022-05-02 06:37:32	0	100	688	1	2022-05-02 06:37:33	R_300u09h42M0dsyk	anonymous	NO	1	2	2	4	2	2	4	4	1	2	2	2	2	2	2	2	2	2	6	2	4	2	4	2	4	3	5	2	2	3	6	5	2	2	2	2	6	2	2	2
2022-05-02 06:27:03	2022-05-02 06:38:01	0	100	657	1	2022-05-02 06:38:01	R_3nGyxTwoj4E1i2q	anonymous	NO	1	4	4	4	6	6	4	4	5	6	6	6	4	1	2	#NULL!	4	4	4	4	4	4	4	4	6	1	2	4	4	4	5	4	6	4	4	6	2	7	6	6
2022-05-02 06:23:37	2022-05-02 06:38:38	0	100	901	1	2022-05-02 06:38:39	R_XhOGwViZyTgYGvn	anonymous	NO	1	6	2	7	4	6	4	4	6	6	6	7	4	6	4	6	4	4	4	2	6	6	4	4	2	7	6	6	3	7	4	4	6	7	4	6	4	6	4	4
2022-05-02 06:26:04	2022-05-02 06:40:34	0	100	870	1	2022-05-02 06:40:35	R_3ez9mxKeUtnJ1uo	anonymous	NO	1	4	4	4	4	4	4	4	4	3	4	4	4	4	4	4	4	4	4	4	4	4	5	3	7	4	5	4	4	4	4	3	1	3	1	4	7	4	4	4
2022-05-02 06:24:09	2022-05-02 06:40:40	0	100	990	1	2022-05-02 06:40:40	R_2TCdt6CZEFtuWyO	anonymous	NO	1	6	5	5	5	#NULL!	3	6	5	6	6	6	6	6	6	5	5	5	2	6	4	4	6	5	7	5	6	5	6	5	2	7	7	6	6	7	4	6	6	7
2022-05-02 06:30:01	2022-05-02 07:09:30	0	100	2368	1	2022-05-02 07:09:30	R_ba2bGC2iSVusTGp	anonymous	NO	1	1	2	1	5	4	2	2	4	4	4	4	4	3	4	4	4	2	4	4	3	4	4	2	6	4	6	4	4	2	4	3	4	6	5	2	5	4	2	2
2022-05-02 07:09:44	2022-05-02 07:13:35	0	100	231	1	2022-05-02 07:13:36	R_3FV8z8BJp4smywU	anonymous	NO	1	2	1	3	4	5	5	4	4	5	2	3	3	3	3	2	6	1	3	6	7	3	4	4	5	2	#NULL!	6	3	4	4	#NULL!	4	3	4	5	2	6	4	4
2022-05-02 07:09:54	2022-05-02 07:13:58	0	100	243	1	2022-05-02 07:13:58	R_6eU4lmIGgvxHgL7	anonymous	NO	1	3	5	4	5	4	1	6	6	6	5	5	4	4	5	6	4	2	1	4	5	7	6	5	4	4	6	6	6	4	4	4	4	6	6	5	4	4	6	6
2022-05-02 07:10:12	2022-05-02 07:14:15	0	100	243	1	2022-05-02 07:14:16	R_UxtVi8a2UdqtTmV	anonymous	NO	1	6	6	5	6	5	5	5	5	5	6	6	4	5	6	5	5	4	5	6	6	5	5	6	5	6	4	5	4	5	5	4	6	5	6	6	5	6	6	5
2022-05-02 07:09:52	2022-05-02 07:14:36	0	100	283	1	2022-05-02 07:14:36	R_3rTYgNx2t1tMmwm	anonymous	NO	1	4	4	4	4	4	4	4	4	4	5	4	4	4	4	4	4	4	4	4	4	4	4	2	4	4	4	4	4	4	6	4	4	4	4	4	4	4	4	4
2022-05-02 07:09:52	2022-05-02 07:14:53	0	100	301	1	2022-05-02 07:14:54	R_WoJKmwFsm1bUVSV	anonymous	NO	1	4	4	6	4	6	1	2	4	4	4	1	4	3	4	6	2	4	1	6	4	6	4	4	6	4	4	4	2	4	4	4	6	5	4	4	#NULL!	1	3	6
2022-05-02 07:09:56	2022-05-02 07:15:34	0	100	337	1	2022-05-02 07:15:34	R_2DN8S1soKKODAZR	anonymous	NO	1	4	4	4	4	4	4	4	4	4	4	4	4	4	4	4	4	4	4	4	4	7	4	4	4	4	4	7	4	7	4	4	4	4	4	4	4	5	4	4
2022-05-02 07:10:17	2022-05-02 07:16:11	0	100	354	1	2022-05-02 07:16:12	R_XUhdiVnCMqpNVIJ	anonymous	NO	1	2	4	2	4	4	4	2	4	4	2	2	4	2	4	4	4	5	2	4	4	4	4	3	2	4	4	4	4	4	4	5	4	4	2	4	4	4	4	2
2022-05-02 07:11:28	2022-05-02 07:18:28	0	100	419	1	2022-05-02 07:18:29	R_yWtOFeeR2UPQefn	anonymous	NO	1	6	4	6	6	4	4	4	4	6	3	4	4	4	4	4	4	3	4	4	3	4	4	4	3	4	4	4	4	6	4	2	4	4	4	6	4	6	4	6
2022-05-02 07:09:57	2022-05-02 07:19:38	0	100	581	1	2022-05-02 07:19:39	R_3OiAJTk1Z1HUEKW	anonymous	NO	1	2	1	1	3	2	2	2	1	1	1	1	3	2	1	2	1	1	7	1	1	1	1	1	2	4	4	3	2	2	2	2	6	3	3	1	4	4	2	2
2022-05-03 04:50:26	2022-05-03 04:56:42	0	100	375	1	2022-05-03 04:56:42	R_2zHd1EoFaRxqPQ6	anonymous	NO	1	4	4	4	6	4	4	4	4	4	4	6	4	4	4	4	4	5	1	4	4	4	4	4	4	4	6	4	4	6	4	6	5	4	4	6	4	4	6	6
2022-05-04 00:20:56	2022-05-04 00:34:53	0	100	836	1	2022-05-04 00:34:53	R_1E5UlW2GwMtezRD	anonymous	NO	1	6	6	6	6	6	1	6	6	4	7	6	2	6	6	6	6	6	1	6	7	6	6	6	1	7	7	7	6	6	1	7	6	7	6	6	1	7	6	6
2022-05-04 00:23:35	2022-05-04 00:44:42	0	100	1266	1	2022-05-04 00:44:42	R_2X09PcWkUQePJjd	anonymous	NO	1	#NULL!	#NULL!	#NULL!	6	#NULL!	#NULL!	#NULL!	#NULL!	#NULL!	#NULL!	#NULL!	#NULL!	#NULL!	#NULL!	2	#NULL!	5	#NULL!	#NULL!	#NULL!	#NULL!	#NULL!	#NULL!	#NULL!	5	#NULL!	#NULL!	#NULL!	#NULL!	2	#NULL!	#NULL!	#NULL!	6	#NULL!	#NULL!	#NULL!	#NULL!	#NULL!
2022-05-04 00:37:52	2022-05-04 00:55:55	0	100	1082	1	2022-05-04 00:55:56	R_1N9y1rGrd5hnfK0	anonymous	NO	1	2	7	4	5	5	3	3	5	5	3	4	7	5	5	3	1	5	5	5	3	4	4	5	4	5	5	1	5	1	5	3	5	5	3	5	5	4	1	6
2022-05-04 00:43:47	2022-05-04 01:12:29	0	100	1722	1	2022-05-04 01:12:30	R_1IRG3Pj4fbMb52f	anonymous	NO	1	7	7	7	7	6	3	6	6	7	6	7	4	6	6	7	6	7	3	6	6	7	6	6	1	5	6	7	7	6	7	7	6	6	6	6	5	7	7	7
2022-05-04 05:11:26	2022-05-04 05:36:52	0	100	1526	1	2022-05-04 05:36:53	R_3kEZ8HhhoTFE9Kk	anonymous	NO	1	2	4	4	5	3	2	3	5	2	3	2	3	2	6	5	3	2	5	2	2	4	5	3	6	4	3	3	3	2	6	3	6	5	3	5	2	5	2	2
2022-05-05 00:18:22	2022-05-05 00:24:38	0	100	375	1	2022-05-05 00:24:38	R_3JsferRIbKaze1c	anonymous	NO	1	4	3	3	2	3	3	2	4	3	4	4	3	3	3	4	1	4	2	6	4	4	3	3	3	3	3	4	3	3	4	2	3	3	4	4	4	4	3	3
2022-05-05 00:17:09	2022-05-05 00:25:06	0	100	476	1	2022-05-05 00:25:06	R_3G9EoAiWWDmneER	anonymous	NO	1	4	4	1	4	1	4	4	3	4	4	1	4	5	4	4	4	4	4	4	4	2	4	1	7	1	4	4	4	4	4	4	4	4	4	1	4	4	2	4
2022-05-05 00:16:41	2022-05-05 00:25:28	0	100	527	1	2022-05-05 00:25:29	R_1OBRp5aRSEp2PYt	anonymous	NO	1	6	4	#NULL!	4	4	2	5	4	6	5	6	2	6	5	#NULL!	6	5	2	4	6	4	4	2	2	5	4	6	6	6	2	6	5	6	6	6	4	6	6	6
2022-05-05 00:15:33	2022-05-05 00:28:48	0	100	794	1	2022-05-05 00:28:48	R_1hSGmhzOeAiPqox	anonymous	NO	1	3	5	2	4	4	4	5	4	5	4	4	4	2	2	2	3	2	5	4	4	3	2	2	6	2	4	3	5	5	4	4	5	3	6	6	4	6	4	5
2022-05-05 00:16:20	2022-05-05 00:30:58	0	100	878	1	2022-05-05 00:30:59	R_1l9qMqbYeGsGIVm	anonymous	NO	1	4	4	4	4	4	4	4	4	4	4	4	4	4	1	4	4	4	4	4	4	4	4	4	3	4	4	4	4	5	2	6	6	5	6	4	4	2	6	5
2022-05-05 00:17:55	2022-05-05 00:32:15	0	100	859	1	2022-05-05 00:32:15	R_31MDEIuOeOCgXbP	anonymous	NO	1	2	4	4	4	2	4	4	3	5	5	5	4	4	4	4	4	3	4	5	5	3	4	5	4	4	4	4	4	4	3	6	6	3	4	5	2	5	5	5
2022-05-05 00:22:40	2022-05-05 00:33:02	0	100	622	1	2022-05-05 00:33:02	R_rr9UYsRPKWif5x7	anonymous	NO	1	5	6	4	5	4	4	6	3	5	5	6	4	5	4	5	5	6	3	6	6	4	6	4	2	5	6	5	4	5	2	5	4	6	5	5	4	6	6	6
2022-05-05 00:17:51	2022-05-05 00:34:05	0	100	974	1	2022-05-05 00:34:06	R_3kvQj2Qr3sQtwFW	anonymous	NO	1	4	4	4	4	4	4	4	5	5	6	6	4	4	4	4	4	4	4	4	4	5	5	5	4	4	5	5	5	6	4	6	6	5	5	5	2	6	6	6
2022-05-05 00:24:16	2022-05-05 00:34:09	0	100	592	1	2022-05-05 00:34:10	R_2txIHAmnT0MniAe	anonymous	NO	1	4	4	4	5	4	4	4	4	4	4	4	4	4	4	4	4	4	4	4	4	4	4	4	4	4	4	4	4	4	4	7	4	4	4	4	4	4	4	4
2022-05-05 12:45:36	2022-05-05 12:49:31	0	100	235	1	2022-05-05 12:49:32	R_3oXgpfTAHsN0Y0k	anonymous	NO	1	#NULL!	#NULL!	#NULL!	#NULL!	#NULL!	#NULL!	#NULL!	#NULL!	#NULL!	#NULL!	#NULL!	#NULL!	#NULL!	#NULL!	#NULL!	#NULL!	#NULL!	#NULL!	#NULL!	#NULL!	#NULL!	#NULL!	#NULL!	#NULL!	#NULL!	#NULL!	#NULL!	#NULL!	#NULL!	#NULL!	#NULL!	#NULL!	#NULL!	#NULL!	#NULL!	#NULL!	#NULL!	#NULL!	#NULL!
2022-05-06 00:19:36	2022-05-06 00:27:20	0	100	463	1	2022-05-06 00:27:20	R_1NqasYZWtedrlDu	anonymous	NO	1	2	3	2	4	2	7	3	2	4	4	2	3	1	2	1	2	3	6	3	2	3	2	2	2	4	3	2	1	1	5	3	4	2	2	3	#NULL!	3	1	2
2022-05-06 00:18:58	2022-05-06 00:28:03	0	100	544	1	2022-05-06 00:28:03	R_BtdGFXlZJKaFwf7	anonymous	NO	1	1	1	1	1	1	1	1	1	1	1	1	1	1	1	1	1	1	1	1	1	1	1	1	1	1	1	1	1	1	1	1	1	1	1	1	1	1	1	1
2022-05-06 00:20:52	2022-05-06 00:30:21	0	100	568	1	2022-05-06 00:30:21	R_2qrsdfA6ykFsBjY	anonymous	NO	1	5	3	4	4	4	5	4	4	3	3	5	5	4	4	3	3	3	4	3	4	3	4	3	7	3	4	3	3	3	3	3	3	3	4	3	4	4	3	3
2022-05-06 00:19:46	2022-05-06 00:30:22	0	100	636	1	2022-05-06 00:30:23	R_3WrYYMYsBwfWKml	anonymous	NO	1	5	4	5	6	6	4	4	6	5	6	6	4	4	4	4	4	4	4	5	4	4	5	6	3	6	6	6	4	6	3	6	6	6	6	6	4	6	6	6
2022-05-06 00:19:02	2022-05-06 00:31:45	0	100	762	1	2022-05-06 00:31:45	R_24iO3RsSciFGmBD	anonymous	NO	1	5	5	4	5	6	3	4	4	4	4	5	4	5	5	4	5	4	4	6	5	5	3	6	6	5	5	5	5	6	3	4	4	5	7	4	3	6	5	6
2022-05-06 00:20:54	2022-05-06 00:31:48	0	100	654	1	2022-05-06 00:31:49	R_VWmwEguSbIu2mWd	anonymous	NO	1	6	7	6	6	7	3	6	6	6	6	6	2	3	4	4	4	3	1	4	6	5	5	4	6	3	7	6	7	7	1	7	6	6	4	6	2	7	7	7
2022-05-06 00:21:07	2022-05-06 00:31:53	0	100	645	1	2022-05-06 00:31:53	R_5d2ZWqcHzC1KqJj	anonymous	NO	1	5	5	5	5	5	3	5	5	4	5	6	3	5	5	3	4	2	5	5	6	3	5	4	2	4	6	6	6	5	3	5	5	3	4	4	5	6	5	5
2022-05-06 00:17:21	2022-05-06 00:32:26	0	100	905	1	2022-05-06 00:32:27	R_2VEfJAzz3gyGp0y	anonymous	NO	1	6	6	4	5	5	4	6	6	6	6	5	4	1	1	4	4	1	7	4	4	2	5	5	6	4	5	6	6	7	1	7	6	3	6	6	6	7	6	6
2022-05-06 00:21:16	2022-05-06 00:32:53	0	100	696	1	2022-05-06 00:32:53	R_2RP19RZrwCH8lfd	anonymous	NO	1	5	2	1	4	5	4	5	4	4	4	4	7	1	1	1	3	1	7	3	4	2	1	1	6	5	5	2	5	5	4	5	4	2	6	5	6	5	6	4
2022-05-06 00:17:48	2022-05-06 00:34:15	0	100	987	1	2022-05-06 00:34:15	R_3fIAbMYRhQaKPNp	anonymous	NO	1	4	5	4	4	5	4	4	4	4	4	5	3	4	4	5	4	4	4	4	5	4	4	5	5	4	5	6	5	6	2	4	6	5	6	4	5	6	6	6
2022-05-06 00:19:06	2022-05-06 00:34:19	0	100	912	1	2022-05-06 00:34:20	R_2yf2Htlq1BmMjbo	anonymous	NO	1	3	5	3	4	4	4	4	3	3	3	4	2	2	2	2	2	2	6	5	4	3	2	2	6	3	4	4	4	4	4	6	5	5	6	5	2	5	3	6
2022-05-06 00:19:16	2022-05-06 00:35:05	0	100	948	1	2022-05-06 00:35:05	R_1mUiuKWBSvHJA6h	anonymous	NO	1	4	5	2	6	3	4	4	4	4	6	6	5	2	1	1	1	1	7	6	4	5	3	3	6	4	4	4	4	4	5	6	6	5	6	6	1	7	6	6
2022-05-06 00:19:43	2022-05-06 00:36:17	0	100	993	1	2022-05-06 00:36:17	R_268vBCq6NKpktv7	anonymous	NO	1	4	5	3	4	5	5	4	5	4	4	5	4	2	2	2	4	2	3	5	4	3	3	2	5	3	3	5	4	4	3	4	4	4	4	5	3	4	4	3
2022-05-06 00:20:07	2022-05-06 00:37:01	0	100	1013	1	2022-05-06 00:37:01	R_RsopqZXgxNuAiqd	anonymous	NO	1	6	7	4	6	6	6	6	6	6	6	7	2	4	4	6	7	3	4	6	6	4	6	2	3	6	6	6	6	7	1	7	7	6	7	7	5	7	6	6
2022-05-06 00:21:40	2022-05-06 00:42:19	0	100	1238	1	2022-05-06 00:42:20	R_2YmonJyaygonzLL	anonymous	NO	1	6	5	6	5	5	4	4	4	6	6	6	4	5	4	5	4	2	4	5	5	5	4	5	4	3	4	4	4	5	2	6	6	6	6	6	4	6	6	6
2022-05-06 00:36:03	2022-05-06 00:47:33	0	100	689	1	2022-05-06 00:47:33	R_42yCu9pWyXwLK4F	anonymous	NO	1	4	4	4	2	4	4	5	4	4	4	5	4	2	4	2	4	2	4	3	4	1	2	4	6	4	2	4	4	4	4	4	4	5	3	4	4	2	4	4
2022-05-06 01:50:38	2022-05-06 01:54:54	0	100	255	1	2022-05-06 01:54:54	R_32WNaIBDUgUvzbL	anonymous	NO	1	5	4	3	6	5	1	4	4	5	5	4	4	5	4	5	1	5	4	5	6	7	4	4	3	3	3	4	4	1	4	3	7	6	5	5	7	5	5	6
2022-05-06 02:06:07	2022-05-06 02:09:50	0	100	222	1	2022-05-06 02:09:51	R_21yxiunzI1moxx4	anonymous	NO	1	4	4	4	4	4	4	4	4	4	4	4	4	4	4	4	4	4	4	4	4	4	4	4	4	4	4	4	4	4	4	4	4	4	4	4	4	4	4	4
[truncated: 68 more columns]

## Sheet: variables
StartDate	Date	20	0	Start Date
EndDate	Date	20	0	End Date
Status	Numeric	40	0	Response Type
Progress	Numeric	40	2	Progress
Duration__in_seconds_	Numeric	40	2	Duration (in seconds)
Finished	Numeric	40	0	Finished
RecordedDate	Date	20	0	Recorded Date
ResponseId	String	50	0	Response ID
DistributionChannel	String	2000	0	Distribution Channel
UserLanguage	String	2000	0	User Language
I_1	Numeric	40	0	Undersøkelse om skolemiljø og politiske holdninger Hei! Takk for at du deltar i denne spørreundersøkelsen! Målet med undersøkelsen Vi er fem masterstudenter ved Universitetet i Oslo som en del av et kurs og i samarbeid med Ungdom mot Vold (UmV)
political_resilience_1	Numeric	40	0	political_resilience - When I feel angry over things happening in the world I have employees at the school that I can talk to.
political_resilience_2	Numeric	40	0	political_resilience - If I am angry because of injustices in the world there is someone at school I can share it with
political_resilience_3	Numeric	40	0	political_resilience - It is easy for me to talk to employees at the school when I feel anger over political issues
political_resilience_4	Numeric	40	0	political_resilience - The school employees are easy to find when I need someone to talk to about injustices in the world
political_resilience_5	Numeric	40	0	political_resilience - I can share frustrations I feel due to injustices in the world with school employees
political_resilience_6	Numeric	40	0	political_resilience - It is difficult to get contact with the school employees when I am angry over things happening in the world
political_resilience_7	Numeric	40	0	political_resilience - When I am angry over things happening in the world I have employees at the school who take me seriously
political_resilience_8	Numeric	40	0	political_resilience - The school employees take my opinions seriously even if they disagree with me
political_resilience_9	Numeric	40	0	political_resilience - I feel that my opinions are heard and respected even if the school employees disagree with me
political_resilience_10	Numeric	40	0	political_resilience - My opinions are respected by the school employees even if they might disagree with me
political_resilience_11	Numeric	40	0	political_resilience - I can say my opinions to the school employees even if the disagree with me
political_resilience_12	Numeric	40	0	political_resilience - I feel that the school employees rarely take what I care about in the world seriously
political_resilience_13	Numeric	40	0	political_resilience - When I am angry due to injustices in the world there are school employees who ask if I am alright
political_resilience_14	Numeric	40	0	political_resilience - The employees at the school notice if I am angry due to something happening in the world
political_resilience_15	Numeric	40	0	political_resilience - When I am angry because of unfair things happening in the world, a school employee will notice it and try to help me
political_resilience_16	Numeric	40	0	political_resilience - The employees at the school notice it and try to help when I am angry over unfair things in the world
political_resilience_17	Numeric	40	0	political_resilience - The emloyees see it when I am frustrated over events in the world
political_resilience_18	Numeric	40	0	political_resilience - None of the school employees notice it if I am frustrated over things happening in the world
political_resilience_19	Numeric	40	0	political_resilience - The employees at the school help create a good discussion when a pupil at the school expresses political opinions that others react to
political_resilience_20	Numeric	40	0	political_resilience - When someone at my school shows opinions that others think are hurtful it is dealt with in a good way by the school employees
political_resilience_21	Numeric	40	0	political_resilience - When someone at the school express strong opinions it is brought into a discussion where all sides are heard
political_resilience_22	Numeric	40	0	political_resilience - At my school the employees help us discuss strong political opnions in an open way
political_resilience_23	Numeric	40	0	political_resilience - At the school we have discussions where I get to talk about values that are important to me
political_resilience_24	Numeric	40	0	political_resilience - At the school we rarely talk about how to behave with people who are different
political_resilience_25	Numeric	40	0	political_resilience - The school employees help me find my role in society if I need it
political_resilience_26	Numeric	40	0	political_resilience - When I feel insecure concerning my future, the school employees try to help me
political_resilience_27	Numeric	40	0	political_resilience - The school employees would help me if I was unsure of my place in society
political_resilience_28	Numeric	40	0	political_resilience - If I had had difficulties understanding the meaning with my life, the school employees would try to help me
political_resilience_29	Numeric	40	0	political_resilience - If I had felt that my life had no direction, the employees at the school would try to help me
political_resilience_30	Numeric	40	0	political_resilience - None of the school employees would try to help me if I was unsure of the meaning of my life
political_resilience_31	Numeric	40	0	political_resilience - I feel athat I fit in at the school even if I have some opinions that are different from others'
political_resilience_32	Numeric	40	0	political_resilience - I feel accepted at the school even if I might have different opinions than the others at the school
political_resilience_33	Numeric	40	0	political_resilience - At my school we make an effort for there to be an inclusive school environment
political_resilience_34	Numeric	40	0	political_resilience - I feel that I, with the opinions that I have, am included at the school
political_resilience_35	Numeric	40	0	political_resilience - I feel like a part of the school's community even if my opinions can be different from the others'
political_resilience_36	Numeric	40	0	political_resilience - I feel that those who have different opnions than most others are excluded from the school environment
political_resilience_37	Numeric	40	0	political_resilience - I feel the school employees give me the same opportunities as the other pupils
political_resilience_38	Numeric	40	0	political_resilience - The employees of the school work as much for me to succeed as they do the other pupils
political_resilience_39	Numeric	40	0	political_resilience - The school employees make me feel as important as most other pupils
political_resilience_40	Numeric	40	0	political_resilience - The employees treat me as fairly as they do most other pupils at the school
political_resilience_41	Numeric	40	0	political_resilience - I feel that the school employees treat me the same as other pupils
political_resilience_42	Numeric	40	0	political_resilience - I feel that the school employees treat me unfairly
political_resilience_43	Numeric	40	0	political_resilience - I experience that the pupil environment at the school accepts people who are different
political_resilience_44	Numeric	40	0	political_resilience - At the school everyone is respected regardless of which group they belong to in society
political_resilience_45	Numeric	40	0	political_resilience - The school employees work towards tolerance of people with different backgrounds, political views, ethnicities, religions, and orientations
political_resilience_46	Numeric	40	0	political_resilience - At our school it is important that pupils are respected regardless of their background
political_resilience_47	Numeric	40	0	political_resilience - At the school everyone is repsected as they are
political_resilience_48	Numeric	40	0	political_resilience - At the school there is little acceptance of pupils who stand out as different in the society
political_resilience_49	Numeric	40	0	political_resilience - To show you are paying attention, please answer strongly disagree to this question
school_resilience_1	Numeric	40	0	Please state how much you agree or disagree with these questions. - I feel close to people at this school.
school_resilience_2	Numeric	40	0	Please state how much you agree or disagree with these questions. - I am happy to be at this school.
school_resilience_3	Numeric	40	0	Please state how much you agree or disagree with these questions. - I feel like I am a part of this school.
school_resilience_4	Numeric	40	0	Please state how much you agree or disagree with these questions. - Teachers at school treat students fairly.
school_resilience_5	Numeric	40	0	Please state how much you agree or disagree with these questions. - I feel safe in my school.
anomi_1	Numeric	40	0	Please state how much you agree or disagree with these questions. - I feel all alone these days.
anomi_2	Numeric	40	0	Please state how much you agree or disagree with these questions. - I often feel discriminated against.
anomi_3	Numeric	40	0	Please state how much you agree or disagree with these questions. - My whole world feels like it's falling apart.
anomi_4	Numeric	40	0	Please state how much you agree or disagree with these questions. - I wish I were somebody important.
anomi_5	Numeric	40	0	Please state how much you agree or disagree with these questions. - It's hard for me to tell just what is right and wrong these days.
anomi_6	Numeric	40	0	Please state how much you agree or disagree with these questions. - I don't like to live by society's rules.
anomi_7	Numeric	40	0	Please state how much you agree or disagree with these questions. - I'll never find the right person to care enough about me.
symbolic_threat_1	Numeric	40	0	Please state how much you agree or disagree with these questions. - My ethnic group's culture is being threatened because of other ethnic groups in Norway.
symbolic_threat_2	Numeric	40	0	Please state how much you agree or disagree with these questions. - My ethnic group's norms and values are being threatened because of other ethnic groups in Norway.
symbolic_threat_3	Numeric	40	0	Please state how much you agree or disagree with these questions. - Some groups in the Norwegian society are a threat to my ethnic group's identity and traditions.
colelctive_anger_1	Numeric	40	0	Please state how much you agree or disagree with these questions. - I feel angry when I think of injustices committed against my ethnic group.
colelctive_anger_2	Numeric	40	0	Please state how much you agree or disagree with these questions. - I feel outrage when I think of injustices committed against my ethnic group.
colelctive_anger_3	Numeric	40	0	Please state how much you agree or disagree with these questions. - I feel furious when I think of injustices committed against my ethnic group.
realistic_threat_1	Numeric	40	0	Please state how much you agree or disagree with these questions. - My ethnic group has fewer resources because of other ethnic groups in Norway.
realistic_threat_2	Numeric	40	0	Please state how much you agree or disagree with these questions. - My ethnic group's well-being is threatened because of other ethnic groups in Norway.
realistic_threat_3	Numeric	40	0	Please state how much you agree or disagree with these questions. - My ethnic group is unsafe of other ethnic groups in Norway
relative_deprivation_1	Numeric	40	0	Please state how much you agree or disagree with these questions. - Members of my ethnic group should have the same opportunities to improve their lives as everyone else in Norway.
relative_deprivation_2	Numeric	40	0	Please state how much you agree or disagree with these questions. - My ethnic group will always be at the bottom while other groups are at the top of the social ladder.
relative_deprivation_3	Numeric	40	0	Please state how much you agree or disagree with these questions. - I feel furious about my ethnic group's limited opportunities to get ahead in their lives.
relative_deprivation_4	Numeric	40	0	Please state how much you agree or disagree with these questions. - I think my ethnic group is disadvantaged because others oppress them.
relative_deprivation_5	Numeric	40	0	Please state how much you agree or disagree with these questions. - I think my ethnic group is disadvantaged because others oppress them.
relative_deprivation_6	Numeric	40	0	Please state how much you agree or disagree with these questions. - I feel angry because my ethnic group experiences discrimination from others.
violent_beh_intentio_1	Numeric	40	0	Please state how much you agree or disagree with these questions. - As a last resort I’m personally ready to use violence for the sake of my ethnic group.
violent_beh_intentio_2	Numeric	40	0	Please state how much you agree or disagree with these questions. - If nothing else helps I'm prepared to use violence to defend members of my ethnic group.
violent_beh_intentio_3	Numeric	40	0	Please state how much you agree or disagree with these questions. - I’m ready to go and fight for members of my ethnic group in another country.
violent_beh_intentio_4	Numeric	40	0	Please state how much you agree or disagree with these questions. - I will not personally use violence to help members of my ethnic group.
violent_beh_intentio_5	Numeric	40	0	Please state how much you agree or disagree with these questions. - I'm not prepared to use violence in any situation.
violent_beh_intentio_6	Numeric	40	0	Please state how much you agree or disagree with these questions. - I will personally use violence against people harming other members of my ethnic group who I care about.
violent_beh_intentio_7	Numeric	40	0	Please state how much you agree or disagree with these questions. - Even as a last resort, I will not use violence for the sake of other members of my ethnic group.
violent_extremism_1	Numeric	40	0	Please state how much you agree or disagree with these questions. - I would continue to support an organization that fights for my ethnic group's political and legal rights even if the organization sometimes breaks the law.
violent_extremism_2	Numeric	40	0	Please state how much you agree or disagree with these questions. - I would continue to support an organization that fights for my ethnic group's political and legal rights even if the organization sometimes resorts to violence.
violent_extremism_3	Numeric	40	0	Please state how much you agree or disagree with these questions. - I would participate in a public protest against oppression of my ethnic group even if I thought the protest might turn violent
violent_extremism_4	Numeric	40	0	Please state how much you agree or disagree with these questions. - I would attack police or security forces if I saw them beating members of my ethnic group
violent_extremism_5	Numeric	40	0	Please state how much you agree or disagree with these questions. - To show you are paying attention, please answer strongly disagree to this question
gender	Numeric	40	0	What gender do you identify with?
ethnicity	Numeric	40	0	Har én eller begge foreldrene dine en etnisk bakgrunn fra utenfor Europa?
skole	String	2000	0	skole
filter_$	Numeric	1	0	filter_$ = 1 (FILTER)
safety_connectedness	Numeric	8	2
anomi	Numeric	8	2
symbolic_threat	Numeric	8	2
realistic_threat	Numeric	8	2
anger	Numeric	8	2
RD	Numeric	8	2
violent_beh_intentio_4r	Numeric	8	2
violent_beh_intentio_5r	Numeric	8	2
violent_beh_intentio_7r	Numeric	8	2
violent_intentions	Numeric	8	2
RIS	Numeric	8	2
political_resilience_42RC	Numeric	8	0	political_resilience - Jeg føler at de ansatte på skolen behandler meg urettferdig. RC
School_attentiveness	Numeric	8	2
Equality	Numeric	8	2
Risk	Numeric	8	2
